# Supplementary material for: 4-(Cyano­meth­yl)anilinium 4-methyl­benzene­sulfonate monohydrate
Source: Acta Crystallogr Sect E Struct Rep Online. 2010 Jun 5;66(Pt 7):o1557. doi: 10.1107/S1600536810020180 (PMC3007019; doi:10.1107/S1600536810020180)
Supplement: Supplementary file 2 [file e-66-o1557-Isup2.hkl]

# 
# h,k,l, Fc-squared, Fo-squared, sigma(Fo-squared) and status flag 
# 
data_I
_shelx_title ' a in I-4' 
_shelx_refln_list_code          4 
_shelx_F_calc_maximum      291.62 
_exptl_crystal_F_000      1359.78 
_reflns_d_resolution_high  0.8107 
 
loop_ 
 _symmetry_equiv_pos_as_xyz 
 'x, y, z' 
 'y, -x, -z' 
 '-x, -y, z' 
 '-y, x, -z' 
 'x+1/2, y+1/2, z+1/2' 
 'y+1/2, -x+1/2, -z+1/2' 
 '-x+1/2, -y+1/2, z+1/2' 
 '-y+1/2, x+1/2, -z+1/2' 
 
_cell_length_a    22.9310 
_cell_length_b    22.9310 
_cell_length_c     5.9460 
_cell_angle_alpha  90.000 
_cell_angle_beta   90.000 
_cell_angle_gamma  90.000 
 
_shelx_F_squared_multiplier     1.000 
 
loop_ 
 _refln_index_h 
 _refln_index_k 
 _refln_index_l 
 _refln_F_squared_calc 
 _refln_F_squared_meas 
 _refln_F_squared_sigma 
 _refln_observed_status 
   3   3   0     4833.51     4834.72     27.76 o 
  -2   4   0    10997.01     8635.76     48.00 o 
   0   4   0     3417.07     2752.84     30.63 o 
   2   4   0      589.46      375.32     13.26 o 
   4   4   0    14479.14    15932.23    100.76 o 
  -3   5   0    51112.45    51737.58    168.06 o 
  -1   5   0    14137.38    14473.60     55.11 o 
   1   5   0     2317.92     1980.99     19.53 o 
   3   5   0     1567.93     2341.02     20.41 o 
   5   5   0     2197.35     2480.28     17.10 o 
  -4   6   0    13391.46    14969.08     86.58 o 
  -2   6   0    58757.27    53952.33    414.51 o 
   0   6   0    11784.68    13533.04     78.37 o 
   2   6   0     2312.22     2088.11     19.13 o 
   4   6   0      153.34      165.36     13.24 o 
   6   6   0      661.37      651.19     16.00 o 
  -5   7   0      221.94      164.43     11.22 o 
  -3   7   0      575.25      543.30     20.96 o 
  -1   7   0    57471.16    60779.36    238.11 o 
   1   7   0      425.98      642.27     19.62 o 
   3   7   0     7057.59     4465.31     39.56 o 
   5   7   0    30240.44    25937.01    112.60 o 
   7   7   0     2087.40     1920.88     24.73 o 
  -6   8   0     2185.23     2627.67     38.59 o 
  -4   8   0     3779.27     3741.80     25.45 o 
  -2   8   0     3190.69     2614.37     26.14 o 
   0   8   0     6835.13     7081.62     62.37 o 
   2   8   0        1.97       19.49      7.54 o 
   4   8   0     2676.68     2383.06     35.09 o 
   6   8   0     3951.89     3859.39     56.45 o 
   8   8   0     1746.02     1587.18     23.98 o 
  -7   9   0    14167.54    14557.46    102.85 o 
  -5   9   0        7.86       39.63     12.07 o 
  -3   9   0       40.70       79.16     14.89 o 
  -1   9   0     4860.87     6006.51     49.71 o 
   1   9   0      485.73      734.33     19.13 o 
   3   9   0     5989.36     4705.71     76.41 o 
   5   9   0     6199.30     4283.29     56.60 o 
   7   9   0     3264.11     3135.76     49.71 o 
   9   9   0     3841.64     3666.62     96.19 o 
  -8  10   0       30.43       31.52     17.68 o 
  -6  10   0     5246.95     6205.36     93.67 o 
  -4  10   0      114.59      131.20     13.91 o 
  -2  10   0     3669.70     3595.97     40.60 o 
   0  10   0      247.78      234.72     21.09 o 
   2  10   0        8.11        3.71     11.58 o 
   4  10   0     1575.47     1469.19     50.35 o 
   6  10   0     1120.90     1292.65     25.52 o 
   8  10   0      574.32      440.66     18.30 o 
  10  10   0     2089.92     1992.75     63.15 o 
  -9  11   0      112.75      152.03     35.61 o 
  -7  11   0     6153.95     6510.01    140.43 o 
  -5  11   0        1.78       31.71     10.38 o 
  -3  11   0     1197.40     1557.64     24.71 o 
  -1  11   0    13380.09    14037.37    124.04 o 
   1  11   0     6605.93     5752.57     61.29 o 
   3  11   0       75.02       46.13     13.48 o 
   5  11   0      667.74      786.94     33.73 o 
   7  11   0     1006.97      894.93     24.60 o 
   9  11   0     2869.11     2523.11     63.56 o 
  11  11   0      124.20       83.33     16.26 o 
 -10  12   0     1296.54     1713.10     63.08 o 
  -8  12   0     5550.07     5132.59    106.61 o 
  -6  12   0      100.71       82.06     18.43 o 
  -4  12   0    15531.25    16628.06     95.54 o 
  -2  12   0       33.16       48.31      9.81 o 
   0  12   0     9845.57     9737.54     90.22 o 
   2  12   0      208.60      161.57     20.17 o 
   4  12   0     1994.38     1792.19     49.65 o 
   6  12   0     1234.28     1360.94     30.65 o 
   8  12   0     7629.46     7721.88    132.46 o 
  10  12   0       41.75       13.42     14.61 o 
  12  12   0      419.89      402.64     37.00 o 
 -11  13   0     3856.51     4411.13     89.02 o 
  -9  13   0      857.02      892.63     62.85 o 
  -7  13   0      320.59      345.64     32.11 o 
  -5  13   0     3053.67     2946.30     53.55 o 
  -3  13   0     1718.35     1366.32     24.82 o 
  -1  13   0       86.57       79.20     13.19 o 
   1  13   0      148.91      229.57     26.49 o 
   3  13   0      474.36      596.77     56.62 o 
   5  13   0      896.18      943.43     38.19 o 
   7  13   0     3157.65     3032.39     57.83 o 
   9  13   0      954.90     1133.43     32.16 o 
  11  13   0      150.86       76.55     26.02 o 
  13  13   0      488.62      518.17     55.01 o 
 -12  14   0      281.40      248.09     32.85 o 
 -10  14   0        0.59       62.69     24.29 o 
  -8  14   0      547.74      521.03     53.42 o 
  -6  14   0      656.26      783.46     36.59 o 
  -4  14   0     5408.34     5803.09    101.60 o 
  -2  14   0      729.63      730.53     26.58 o 
   0  14   0      126.67      176.24     23.05 o 
   2  14   0       61.59       64.98     23.02 o 
   4  14   0     2257.94     2412.50     57.95 o 
   6  14   0      840.61      713.42     40.61 o 
   8  14   0     1513.34     1822.60     34.57 o 
  10  14   0        1.73       11.19     18.93 o 
  12  14   0      227.55      258.13     36.52 o 
  14  14   0       32.86       79.51     28.39 o 
 -13  15   0       58.97       99.71     26.72 o 
 -11  15   0     1005.45      924.37     48.96 o 
  -9  15   0       33.03       28.27     20.82 o 
  -7  15   0     1131.30     1118.58     48.84 o 
  -5  15   0        0.02       10.04      8.97 o 
  -3  15   0      365.86      468.64     25.94 o 
  -1  15   0      699.45      757.20     42.24 o 
   1  15   0     4117.33     4292.97     86.01 o 
   3  15   0       76.81       66.51     28.57 o 
   5  15   0     3284.42     3159.06     75.95 o 
   7  15   0       34.88       38.81     17.07 o 
   9  15   0     2867.59     2718.35     73.78 o 
  11  15   0      581.19      588.19     47.62 o 
  13  15   0     1615.54     1740.84     94.60 o 
  15  15   0       45.30       53.42     25.69 o 
 -14  16   0      418.99      374.78     51.63 o 
 -12  16   0     1012.82     1092.99     64.99 o 
 -10  16   0       95.05       84.62     24.89 o 
  -8  16   0      510.93      449.60     47.39 o 
  -6  16   0     2694.00     2708.25     59.43 o 
  -4  16   0     1222.95     1018.00     46.19 o 
  -2  16   0     1907.04     1540.72     41.46 o 
   0  16   0     3456.74     3326.21     74.89 o 
   2  16   0      399.49      361.69     30.45 o 
   4  16   0     3994.49     4243.59     59.73 o 
   6  16   0     1422.29     1321.78     36.43 o 
   8  16   0     4280.96     5257.95     95.19 o 
  10  16   0      737.06      864.42     52.44 o 
  12  16   0     2899.33     2744.59     75.43 o 
  14  16   0      616.13      583.00     70.70 o 
  16  16   0     1897.28     1741.83     70.89 o 
 -15  17   0      595.13      778.64     80.39 o 
 -13  17   0        7.81        8.39     18.14 o 
 -11  17   0     2699.37     2873.10     69.24 o 
  -9  17   0     1456.03     1623.85     70.80 o 
  -7  17   0     1006.52     1138.93     57.49 o 
  -5  17   0       46.53       36.27     15.80 o 
  -3  17   0     3132.23     3092.42     63.65 o 
  -1  17   0     1173.00     1067.86     37.93 o 
   1  17   0     3490.18     3633.85     64.35 o 
   3  17   0       28.30       34.66     25.86 o 
   5  17   0     3569.52     3535.92     63.53 o 
   7  17   0        2.91       38.05     17.01 o 
   9  17   0      183.65      196.94     23.73 o 
  11  17   0      246.05      174.40     27.68 o 
  13  17   0     1177.36     1228.71     64.53 o 
  15  17   0      150.34      197.75     33.31 o 
  17  17   0      275.74      255.18     54.27 o 
 -16  18   0        9.02       58.61     41.54 o 
 -14  18   0        0.02       26.18     39.49 o 
 -12  18   0     1321.33     1800.42    172.20 o 
 -10  18   0      377.02      240.52     31.84 o 
  -8  18   0        9.85       48.28     23.51 o 
  -6  18   0      277.89      236.04     28.18 o 
  -4  18   0      685.58      708.73     54.30 o 
  -2  18   0      939.69      801.41     44.97 o 
   0  18   0     1883.06     1972.90     70.15 o 
   2  18   0     1151.78     1119.95     48.56 o 
   4  18   0      488.11      480.51     59.42 o 
   6  18   0        0.13       60.48     18.11 o 
   8  18   0       21.26       81.21     19.64 o 
  10  18   0      202.40      326.36     37.22 o 
  12  18   0       12.80       40.30     24.95 o 
  14  18   0       31.49       59.03     22.18 o 
  16  18   0       75.68      100.40     28.52 o 
  18  18   0       12.08        0.00     37.23 o 
 -17  19   0       17.50      120.52     33.58 o 
 -15  19   0       46.66       98.54     29.11 o 
 -13  19   0      426.54      413.97     44.27 o 
 -11  19   0      146.58      158.29     38.58 o 
  -9  19   0       34.28      126.40     38.95 o 
  -7  19   0      209.13      175.38     21.07 o 
  -5  19   0      437.64      383.45     44.57 o 
  -3  19   0      990.19      866.59     43.22 o 
  -1  19   0        2.35       40.42     20.75 o 
   1  19   0     1041.48      951.31     49.35 o 
   3  19   0      276.98      295.21     31.72 o 
   5  19   0     8604.71     9147.07    164.87 o 
   7  19   0      140.27       95.35     23.27 o 
   9  19   0       58.81       52.33     18.67 o 
  11  19   0     1409.62     1567.61     67.20 o 
  13  19   0     1268.52     1387.66    156.90 o 
  15  19   0        0.00       57.05     35.22 o 
  17  19   0       65.57       99.20     29.58 o 
  19  19   0       27.96       64.66     31.89 o 
 -18  20   0        7.57       62.84     31.04 o 
 -16  20   0      153.66      134.26     36.27 o 
 -14  20   0       26.40       64.81     37.03 o 
 -12  20   0      197.17      132.76     28.22 o 
 -10  20   0     1267.31     1111.97     78.86 o 
  -8  20   0      195.14      300.39     37.49 o 
  -6  20   0      495.72      485.32     53.85 o 
  -4  20   0      642.85      553.56     39.53 o 
  -2  20   0     1057.66      830.97     47.63 o 
   0  20   0       69.67      104.12     21.94 o 
   2  20   0     2220.25     2152.08     50.79 o 
   4  20   0       73.47       65.37     22.55 o 
   6  20   0     1419.99     1488.76     45.16 o 
   8  20   0      931.50      857.64     48.11 o 
  10  20   0      286.39      338.79     43.23 o 
  12  20   0      727.58      640.41     68.27 o 
  14  20   0       53.09       90.88     30.19 o 
  16  20   0       53.75       89.66     31.56 o 
  18  20   0      555.94      629.99     77.93 o 
  20  20   0      105.51       72.63     72.35 o 
 -17  21   0       30.86       69.35     23.27 o 
 -15  21   0      420.09      316.69     41.21 o 
 -13  21   0       20.94       93.49     30.47 o 
 -11  21   0      436.37      499.67     62.36 o 
  -9  21   0       19.10       28.25     24.91 o 
  -7  21   0      446.19      442.21     64.26 o 
  -5  21   0       85.55       90.50     28.85 o 
  -3  21   0     2540.25     2213.87     95.34 o 
  -1  21   0       86.77       98.17     16.60 o 
   1  21   0      767.75      849.38     35.28 o 
   3  21   0      387.95      366.91     32.16 o 
   5  21   0       19.27       50.68     21.71 o 
   7  21   0       85.71       58.91     24.54 o 
   9  21   0     1564.16     1678.18    126.45 o 
  11  21   0      339.10      289.67     42.42 o 
  13  21   0       21.84       52.33     19.93 o 
  15  21   0      128.27      143.10     26.37 o 
  17  21   0      274.79      210.63     45.94 o 
 -16  22   0       85.70       75.97     29.07 o 
 -14  22   0      143.15      152.45     62.69 o 
 -12  22   0        5.48      136.48     61.17 o 
 -10  22   0      115.95      101.81     43.75 o 
  -8  22   0      160.67      151.34     44.82 o 
  -6  22   0      204.81      215.73     43.10 o 
  -4  22   0       30.95       90.08     26.80 o 
  -2  22   0      393.83      382.94     49.82 o 
   0  22   0      136.77      144.19     42.42 o 
   2  22   0      225.12      192.18     28.85 o 
   4  22   0      119.80      119.35     23.08 o 
   6  22   0       48.38       76.17     30.96 o 
   8  22   0       33.59       62.34     16.62 o 
  10  22   0      338.92      353.65     46.43 o 
  12  22   0       30.13       71.71     26.93 o 
  14  22   0        0.08       29.49     28.34 o 
  16  22   0      123.58      123.08     30.09 o 
 -15  23   0        1.01       52.39     67.30 o 
 -13  23   0        7.71       39.51     24.82 o 
 -11  23   0       94.22       30.88     29.29 o 
  -9  23   0        0.02       89.65     36.90 o 
  -7  23   0       79.42      137.12     27.63 o 
  -5  23   0        0.90        8.51     38.52 o 
  -3  23   0      199.41      224.20     42.42 o 
  -1  23   0       16.65       26.69     31.77 o 
   1  23   0        3.90       37.44     22.70 o 
   3  23   0       49.16       89.57     22.43 o 
   5  23   0        2.96       58.07     22.01 o 
   7  23   0       12.18       58.83     28.11 o 
   9  23   0      130.44      150.94     29.32 o 
  11  23   0      380.15      341.19     42.88 o 
  13  23   0      166.87      136.20     43.45 o 
  15  23   0      147.81      109.98     33.23 o 
 -14  24   0      285.12      236.84     41.16 o 
 -12  24   0      289.56      256.21     75.41 o 
 -10  24   0       42.52      126.67     42.65 o 
  -8  24   0      210.16      109.51     63.66 o 
  -6  24   0      560.97      707.58     98.87 o 
  -4  24   0     1290.75     1250.54    181.30 o 
  -2  24   0       65.13      105.65     32.81 o 
   0  24   0      194.70      186.91     36.26 o 
   2  24   0      491.18      458.80     48.53 o 
   4  24   0      336.53      304.52     39.80 o 
   6  24   0      200.53      204.49     47.87 o 
   8  24   0       52.56       39.64     24.02 o 
  10  24   0       27.71       41.61     24.34 o 
  12  24   0       98.97      101.71     29.81 o 
  14  24   0       61.49       51.44     26.53 o 
 -13  25   0       42.58       19.01     43.38 o 
 -11  25   0      354.60      572.53    176.36 o 
  -9  25   0        9.82        0.00     35.36 o 
  -7  25   0      289.49      373.15     58.20 o 
  -5  25   0       82.85      123.06     27.15 o 
  -3  25   0      108.75      138.27     31.14 o 
  -1  25   0      297.89      247.39     41.22 o 
   1  25   0      711.25      751.17     72.55 o 
   3  25   0        5.24       51.06     22.37 o 
   5  25   0      259.94      251.96     75.69 o 
   7  25   0       72.03      127.82     33.51 o 
   9  25   0       33.39       63.03     34.72 o 
  11  25   0       15.90       43.86     22.36 o 
  13  25   0       33.11       76.29     17.50 o 
 -10  26   0       28.70       44.24     40.98 o 
  -8  26   0        8.60       20.45     48.39 o 
  -6  26   0       12.68       36.39     47.62 o 
  -4  26   0       30.80       98.37     49.85 o 
  -2  26   0      119.24      184.17     37.00 o 
   0  26   0        9.05       65.52     21.63 o 
   2  26   0       67.65      108.66     37.18 o 
   4  26   0       20.24       68.70     41.25 o 
   6  26   0        2.06       51.55     30.59 o 
   8  26   0      147.90      147.01     46.14 o 
  10  26   0       61.46       65.03     24.93 o 
  -7  27   0      144.21      150.11     47.00 o 
  -5  27   0       35.31       10.21     46.44 o 
  -3  27   0      267.62      343.41     51.18 o 
  -1  27   0       62.64      120.22     43.00 o 
   1  27   0       74.34       50.45     32.05 o 
   3  27   0        0.00       35.71     33.44 o 
   5  27   0       44.27       22.51     35.13 o 
   7  27   0       64.65       70.48     48.43 o 
  -4  28   0      357.21      356.63     58.34 o 
  -2  28   0      268.10      326.58     61.13 o 
   0  28   0      140.53      162.25     47.59 o 
   2  28   0       94.66       81.92     31.00 o 
   4  28   0      123.87      138.13     66.13 o 
   1   0   1     2019.16     1732.00     19.22 o 
   3   0   1    50632.25    49523.83    158.01 o 
   5   0   1    11083.82    11311.99     60.55 o 
   7   0   1      525.24      448.44     18.03 o 
   9   0   1      996.40     1510.74     22.80 o 
  11   0   1      835.16      822.19     28.04 o 
  13   0   1      503.44      551.62     30.06 o 
  15   0   1      325.57      355.32     24.40 o 
  17   0   1     1638.64     1616.37     70.17 o 
  19   0   1      718.38      834.89     48.77 o 
  21   0   1      179.81      193.27     25.80 o 
  23   0   1      357.17      343.29     72.60 o 
  25   0   1       93.53      155.68     33.29 o 
  27   0   1       76.63       88.33     33.12 o 
 -28   1   1      316.15      304.42     63.82 o 
 -26   1   1       55.99       17.69     45.49 o 
 -24   1   1      219.81      186.21     35.23 o 
 -22   1   1      340.52      313.06     53.62 o 
 -20   1   1      321.97      332.33     44.10 o 
 -18   1   1      477.93      492.88     52.40 o 
 -16   1   1     1115.94      899.82     34.38 o 
 -14   1   1     1246.76     1331.81     44.41 o 
 -12   1   1     1518.31     1616.03     35.39 o 
 -10   1   1      455.12      392.24     15.00 o 
  -8   1   1     1366.30     1330.57     23.61 o 
  -6   1   1    19088.75    20163.15    120.81 o 
  -4   1   1      206.19      150.59     13.12 o 
  -2   1   1     1311.18     1528.71     13.25 o 
   0   1   1     2096.70     1798.55     15.31 o 
   2   1   1    19708.70    19795.92     93.15 o 
   4   1   1    15119.67    13311.03     73.15 o 
   6   1   1    85044.52    81029.49    183.26 o 
   8   1   1    11344.07    11038.92     70.01 o 
  10   1   1     4091.27     4174.46     53.10 o 
  12   1   1     8969.71     9745.93     98.19 o 
  14   1   1     1370.78     1369.31     50.42 o 
  16   1   1      869.47      886.43     48.53 o 
  18   1   1     2241.98     2477.10     49.80 o 
  20   1   1      278.88      276.86     32.03 o 
  22   1   1      354.50      388.87     30.01 o 
  24   1   1       52.17       70.38     22.37 o 
  26   1   1      170.33      192.03     34.58 o 
  28   1   1       13.20       45.86     28.26 o 
 -27   2   1       20.74       73.15     33.72 o 
 -25   2   1      215.82      203.07     30.12 o 
 -23   2   1       21.03       53.93     17.73 o 
 -21   2   1      757.61      799.35     59.61 o 
 -19   2   1     2044.21     2067.64     64.96 o 
 -17   2   1     2276.47     2402.76     65.88 o 
 -15   2   1     1858.81     1938.37     41.16 o 
 -13   2   1     3670.63     3460.15     57.75 o 
 -11   2   1      768.78      784.77     28.08 o 
  -9   2   1     7706.05     7513.32     72.34 o 
  -7   2   1      395.67      345.14     16.34 o 
  -5   2   1     5742.05     5471.46     40.00 o 
  -3   2   1    12668.67    13104.16     83.83 o 
  -1   2   1    19884.30    19760.42     59.77 o 
   1   2   1     1346.04     1536.07     18.58 o 
   3   2   1    13917.50    13292.82     89.43 o 
   5   2   1     3469.64     2832.59     26.30 o 
   7   2   1    22391.91    21874.26    104.22 o 
   9   2   1     8910.42     8640.16    106.32 o 
  11   2   1     2007.13     2002.58     43.11 o 
  13   2   1     7230.83     7062.78     89.97 o 
  15   2   1     2137.00     2270.19     76.83 o 
  17   2   1     1543.87     1528.24     48.39 o 
  19   2   1      482.91      423.66     41.86 o 
  21   2   1       31.55       42.24     21.11 o 
  23   2   1      314.95      234.51     43.54 o 
  25   2   1      254.93      215.75     40.08 o 
  27   2   1      145.90      155.21     32.25 o 
 -26   3   1      335.95      288.34     45.32 o 
 -24   3   1       53.68       33.28     19.99 o 
 -22   3   1      783.72      605.19     44.48 o 
 -20   3   1      523.55      538.22     37.36 o 
 -18   3   1      447.49      389.51     26.28 o 
 -16   3   1      184.58      137.82     22.15 o 
 -14   3   1     2405.97     2688.07     64.74 o 
 -12   3   1     1807.04     1952.01     31.75 o 
 -10   3   1     1579.66     1528.87     46.27 o 
  -8   3   1     1719.89     1770.99     24.21 o 
  -6   3   1     2786.54     2578.67     30.38 o 
  -4   3   1     2277.66     2520.22     27.86 o 
  -2   3   1    14154.36    13341.85     50.89 o 
   0   3   1    50714.21    49414.71    256.31 o 
   2   3   1    12626.86    13011.12     50.20 o 
   4   3   1     8396.19     8778.21     59.13 o 
   6   3   1     8349.75     8111.63     36.80 o 
   8   3   1     1701.07     1904.38     32.59 o 
  10   3   1     2289.94     2401.55     53.96 o 
  12   3   1     6333.98     6706.01     77.36 o 
  14   3   1       67.38       77.23     32.95 o 
  16   3   1      459.82      453.62     30.74 o 
  18   3   1     1799.25     2011.00     44.78 o 
  20   3   1      124.47       94.28     25.15 o 
  22   3   1       81.47      118.93     31.02 o 
  24   3   1      279.73      213.89     49.53 o 
  26   3   1       18.77       47.63     25.87 o 
 -27   4   1       77.58       20.94     29.26 o 
 -25   4   1      219.09      241.16     38.55 o 
 -23   4   1      165.22      148.80     21.64 o 
 -21   4   1      221.96      151.86     21.06 o 
 -19   4   1      380.96      307.68     31.36 o 
 -17   4   1       82.33       68.09     15.54 o 
 -15   4   1     1487.92     1300.28     30.58 o 
 -13   4   1     1038.33      934.62     30.70 o 
 -11   4   1      988.12     1011.54     45.86 o 
  -9   4   1     3921.07     3643.17     39.04 o 
  -7   4   1      911.80      893.66     20.93 o 
  -5   4   1     6886.56     6742.73     29.57 o 
  -3   4   1     8439.61     8670.76     53.66 o 
  -1   4   1    15089.92    13066.11    124.59 o 
   1   4   1      212.08      129.17     17.54 o 
   3   4   1     2262.90     2525.39     23.39 o 
   5   4   1     1780.28     1799.70     15.44 o 
   7   4   1      466.31      463.06     24.32 o 
   9   4   1    10339.19    10960.83    105.21 o 
  11   4   1     1611.28     1458.59     34.82 o 
  13   4   1      232.72      296.53     32.69 o 
  15   4   1     1334.07     1248.04     55.96 o 
  17   4   1      223.78      263.58     37.01 o 
  19   4   1      296.84      285.52     35.29 o 
  21   4   1      533.75      574.07     81.63 o 
  23   4   1      110.88      132.27     27.56 o 
  25   4   1       91.41      119.48     35.49 o 
  27   4   1      192.71      187.03     36.50 o 
 -26   5   1        6.03       55.05     22.12 o 
 -24   5   1      172.83      211.70     36.59 o 
 -22   5   1      136.83       87.13     26.20 o 
 -20   5   1      946.45      994.71     40.35 o 
 -18   5   1      166.36      211.75     36.42 o 
 -16   5   1     1374.56     1455.31     44.63 o 
 -14   5   1     1174.86     1087.03     49.78 o 
 -12   5   1      703.66      664.34     26.49 o 
 -10   5   1     3508.49     3062.64     43.81 o 
  -8   5   1     3563.68     3326.33     40.46 o 
  -6   5   1     2452.49     3026.40     30.05 o 
  -4   5   1     1861.74     1879.95     21.97 o 
  -2   5   1     3385.72     2852.56     33.90 o 
   0   5   1    11079.04    11452.22     65.47 o 
   2   5   1     5769.41     5588.83     30.75 o 
   4   5   1     6828.45     6680.84     40.46 o 
   6   5   1      342.47      254.50     19.19 o 
   8   5   1     1524.01     1143.76     24.44 o 
  10   5   1     4339.20     3672.22     52.84 o 
  12   5   1     1834.23     1919.76     45.51 o 
  14   5   1     1057.55     1018.76     52.53 o 
  16   5   1      224.88      242.90     28.96 o 
  18   5   1     4341.04     4621.99     54.61 o 
  20   5   1      346.53      355.86     39.74 o 
  22   5   1      230.91      215.57     34.77 o 
  24   5   1       26.65       64.44     29.42 o 
  26   5   1      175.02      142.34     28.99 o 
 -27   6   1       55.33       27.17     37.77 o 
 -25   6   1      584.65      465.45     67.73 o 
 -23   6   1      118.09       88.50     25.07 o 
 -21   6   1      266.74      238.64     31.06 o 
 -19   6   1      265.76      177.22     27.73 o 
 -17   6   1     1039.64     1051.22     46.69 o 
 -15   6   1      396.04      419.60     39.01 o 
 -13   6   1     2393.00     2639.04     57.84 o 
 -11   6   1     2300.43     2027.33     45.92 o 
  -9   6   1     2583.43     2935.20     40.22 o 
  -7   6   1     6586.09     6157.10     60.83 o 
  -5   6   1      344.41      245.49     11.51 o 
  -3   6   1     8258.73     8070.52     47.76 o 
   1   6   1    19057.82    19841.18    102.77 o 
   3   6   1     2688.88     2515.28     29.45 o 
   5   6   1     2473.98     3046.28     27.53 o 
   7   6   1     5359.40     6028.34     57.76 o 
   9   6   1     2684.63     2715.76     43.39 o 
  11   6   1     3369.46     3443.21     44.29 o 
  13   6   1      191.64      253.70     26.71 o 
  15   6   1      975.85      948.57     56.85 o 
  17   6   1      474.06      391.90     39.01 o 
  19   6   1      333.03      402.90     40.66 o 
  21   6   1       47.94       87.89     22.14 o 
  23   6   1      164.08      205.76     43.73 o 
  25   6   1      177.08      154.65     35.60 o 
  27   6   1       57.17       74.70     33.27 o 
 -26   7   1       32.25       35.96     18.80 o 
 -24   7   1        3.83       68.10     25.64 o 
 -22   7   1      557.60      591.78     46.98 o 
 -20   7   1      624.88      706.99     59.38 o 
 -18   7   1     2856.27     3073.46    100.56 o 
 -16   7   1      479.10      453.76     38.61 o 
 -14   7   1      818.05      897.03     46.37 o 
 -12   7   1      862.72     1050.78     53.95 o 
 -10   7   1     3971.19     4020.35     73.53 o 
  -8   7   1      793.37      818.28     22.01 o 
  -6   7   1     5241.37     5715.95     56.56 o 
  -4   7   1      484.94      444.89     17.22 o 
  -2   7   1    22226.10    21827.86    116.49 o 
   0   7   1      492.78      433.13     33.74 o 
   2   7   1      429.69      366.06     19.67 o 
   4   7   1      892.48      791.49     22.17 o 
   6   7   1     6557.78     6233.07     63.36 o 
   8   7   1      570.88      585.71     16.60 o 
  10   7   1      205.21      188.89     16.03 o 
  12   7   1       70.91      102.26     15.64 o 
  14   7   1     1205.13     1276.91     47.09 o 
  16   7   1     1355.69     1383.08     67.78 o 
  18   7   1      393.57      303.48     43.35 o 
  20   7   1      652.65      648.90     67.28 o 
  22   7   1       26.52       31.23     25.44 o 
  24   7   1      123.96      155.13     36.57 o 
  26   7   1       37.04       90.00     21.43 o 
 -25   8   1       86.84       98.80     49.05 o 
 -23   8   1       93.00       81.57     17.10 o 
 -21   8   1      151.60      115.25     24.40 o 
 -19   8   1     1866.82     2165.94     76.99 o 
 -17   8   1      412.01      418.16     34.42 o 
 -15   8   1     2595.57     2512.41     84.69 o 
 -13   8   1     1723.45     1814.12     70.46 o 
 -11   8   1       41.54       54.84     13.92 o 
  -9   8   1      179.85      228.26     22.61 o 
  -7   8   1      588.84      583.96     24.01 o 
  -5   8   1     1491.19     1061.18     21.64 o 
  -3   8   1     1640.21     1858.84     31.28 o 
  -1   8   1    11445.49    11013.83     57.68 o 
   1   8   1     1419.45     1351.35     23.73 o 
   3   8   1     1729.38     1782.62     36.15 o 
   5   8   1     3675.32     3502.48     40.92 o 
   7   8   1      767.13      772.82     19.29 o 
   9   8   1     1524.69     1578.71     43.51 o 
  11   8   1     1558.39     1707.28     50.14 o 
  13   8   1      157.72      102.25     17.35 o 
  15   8   1      608.21      638.91     71.01 o 
  17   8   1      845.92      621.46     70.58 o 
  19   8   1      205.94      125.03     44.76 o 
  21   8   1      306.44      343.33     41.20 o 
  23   8   1      144.42      170.41     32.66 o 
  25   8   1       28.45       27.73     33.60 o 
 -26   9   1       23.19       54.06     19.17 o 
 -24   9   1       98.71      115.11     35.75 o 
 -22   9   1      223.84      194.16     47.13 o 
 -20   9   1      255.05      263.96     42.88 o 
 -18   9   1       12.23       43.51     24.17 o 
 -16   9   1      503.35      483.84     46.21 o 
 -14   9   1      566.71      542.48     40.25 o 
 -12   9   1      892.82      784.82     35.08 o 
 -10   9   1     7038.24     7219.68     79.92 o 
  -8   9   1     1533.62     1586.82     32.02 o 
  -6   9   1     2722.94     2695.54     33.00 o 
  -4   9   1    10382.93    11067.98    106.20 o 
  -2   9   1     9040.17     8762.97    110.72 o 
   0   9   1      982.75     1425.38     23.80 o 
   2   9   1     7794.57     7714.54    117.01 o 
   4   9   1     3848.71     3729.34     88.84 o 
   6   9   1     2603.03     2967.44     44.74 o 
   8   9   1      168.22      226.23     21.71 o 
  10   9   1      226.50      214.41     22.70 o 
  12   9   1      317.95      401.37     61.39 o 
  14   9   1     2160.22     2373.94     75.46 o 
  16   9   1      331.57      338.03     43.30 o 
  18   9   1     1843.54     1863.78     73.39 o 
  20   9   1       19.21       49.27     22.25 o 
  22   9   1      302.54      267.27     55.46 o 
  24   9   1       29.20       76.03     32.10 o 
  26   9   1      164.69       74.38     34.20 o 
 -25  10   1       19.62       32.03     25.36 o 
 -23  10   1      152.34      122.61     36.44 o 
 -21  10   1      234.04      169.44     30.26 o 
 -19  10   1      441.29      427.39     43.62 o 
 -17  10   1      548.14      629.84     60.00 o 
 -15  10   1     1414.94     1286.15     47.56 o 
 -13  10   1     2185.80     2166.37     56.37 o 
 -11  10   1      228.48      293.38     23.09 o 
  -9  10   1      203.88      241.12     27.10 o 
  -7  10   1      193.94      197.64     16.46 o 
  -5  10   1     4376.63     3754.50     56.31 o 
  -3  10   1     2271.69     2329.92     48.96 o 
  -1  10   1     4025.36     4133.23     59.67 o 
   1  10   1      441.08      346.33     31.87 o 
   3  10   1     1572.22     1561.67     30.57 o 
   5  10   1     3550.25     3039.98     44.45 o 
   7  10   1     4049.33     3977.95     85.12 o 
   9  10   1     7079.92     7372.37    106.74 o 
  11  10   1     5731.30     5933.91    165.78 o 
  13  10   1       52.19       38.93     24.30 o 
  15  10   1     3318.69     3216.93     65.85 o 
  17  10   1      422.88      307.14     49.34 o 
  19  10   1      493.80      421.33     47.30 o 
  21  10   1        4.63       71.22     27.55 o 
  23  10   1      386.86      506.65     63.08 o 
  25  10   1       77.85       89.20     36.74 o 
 -24  11   1       26.89       52.23     36.11 o 
 -22  11   1      233.32      236.86     30.53 o 
 -20  11   1       64.54       75.67     32.24 o 
 -18  11   1      959.92      908.83     57.90 o 
 -16  11   1      624.08      768.41     68.17 o 
 -14  11   1      410.51      365.94     38.01 o 
 -12  11   1       68.60      102.23     18.90 o 
 -10  11   1     5738.91     6069.91    104.73 o 
  -8  11   1     1585.84     1671.81     36.73 o 
  -6  11   1     3271.41     3282.97     90.43 o 
  -4  11   1     1637.70     1489.55     27.24 o 
  -2  11   1     1993.83     1994.09     36.46 o 
   0  11   1      862.03      808.37     24.63 o 
   2  11   1      732.10      708.14     28.90 o 
   4  11   1      997.36      965.76     39.25 o 
   6  11   1     2340.09     2067.58     49.54 o 
   8  11   1       42.01       57.61     11.93 o 
  10  11   1      229.72      266.48     28.14 o 
  12  11   1     1440.89     1308.36     48.44 o 
  14  11   1      469.84      552.96     54.46 o 
  16  11   1      648.34      620.72     85.10 o 
  18  11   1       63.49       55.47     29.27 o 
  20  11   1      201.58      228.46     49.17 o 
  22  11   1       40.97      138.60     27.96 o 
  24  11   1      265.14      284.58     69.10 o 
 -25  12   1       75.42       80.67    112.22 o 
 -23  12   1       17.52       35.36     22.48 o 
 -21  12   1      670.96      738.59     56.43 o 
 -19  12   1      679.91      599.79     67.06 o 
 -17  12   1      599.20      444.03     44.15 o 
 -15  12   1      228.20      271.25     25.84 o 
 -13  12   1      282.52      242.42     30.33 o 
 -11  12   1     1413.55     1269.58     39.91 o 
  -9  12   1      311.10      429.60     23.33 o 
  -7  12   1       84.82      107.65     12.81 o 
  -5  12   1     1868.00     1958.78     24.87 o 
  -3  12   1     6207.62     6386.17     58.98 o 
  -1  12   1     8901.35     9921.82    127.49 o 
   1  12   1     1585.80     1614.80     35.63 o 
   3  12   1     1819.12     1871.17     47.51 o 
   5  12   1      734.89      682.06     30.30 o 
   7  12   1      845.44     1009.95     41.53 o 
   9  12   1      871.03      781.91     41.50 o 
  11  12   1       72.38      128.27     32.62 o 
  13  12   1     1418.51     1635.17     64.68 o 
  15  12   1      359.39      420.23     63.35 o 
  17  12   1      721.07      755.79     71.85 o 
  19  12   1      109.10      117.71     36.90 o 
  21  12   1      160.23      188.50     37.23 o 
  23  12   1      305.15      285.35     54.78 o 
  25  12   1       85.64       30.92     30.21 o 
 -24  13   1        2.15       65.12     26.27 o 
 -22  13   1      111.26      101.46     31.81 o 
 -20  13   1      529.33      515.34     55.36 o 
 -18  13   1      109.61      165.65     38.38 o 
 -16  13   1      282.01      384.35     38.86 o 
 -14  13   1      228.88      216.15     28.60 o 
 -12  13   1     1411.88     1671.17     43.07 o 
 -10  13   1       47.37       59.34     11.28 o 
  -8  13   1      148.17      168.46     16.97 o 
  -6  13   1      201.40      211.02     20.85 o 
  -4  13   1      211.26      279.63     16.57 o 
  -2  13   1     7305.89     7094.74     73.20 o 
   0  13   1      531.72      553.71     32.62 o 
   2  13   1     3621.32     3382.61    115.77 o 
   4  13   1     1000.66      849.79     40.99 o 
   6  13   1     2431.69     2732.76     78.52 o 
   8  13   1     1710.96     1854.18     48.61 o 
  10  13   1     2224.73     2124.01     40.26 o 
  12  13   1      295.10      299.70     38.65 o 
  14  13   1     1342.40     1572.30     87.56 o 
  16  13   1       74.79      109.34     28.93 o 
  18  13   1       36.73       67.19     19.20 o 
  20  13   1      159.91      131.49     41.56 o 
  22  13   1      112.87      183.61    106.52 o 
  24  13   1      132.77      181.18     36.44 o 
 -23  14   1      108.66       73.12     17.50 o 
 -21  14   1      367.71      400.11     48.34 o 
 -19  14   1      132.51      184.95     57.21 o 
 -17  14   1      778.35      723.90     86.25 o 
 -15  14   1       76.89       68.94     20.89 o 
 -13  14   1     1321.02     1502.38     56.28 o 
 -11  14   1      477.40      517.32     40.15 o 
  -9  14   1     2204.70     2437.12     59.84 o 
  -7  14   1     1209.03     1302.45     41.42 o 
  -5  14   1     1076.11      972.11     26.36 o 
  -3  14   1       62.28       80.06     20.38 o 
  -1  14   1     1361.13     1287.95     42.03 o 
   1  14   1     1257.99     1329.67     64.80 o 
   3  14   1     2377.64     2673.83    101.79 o 
   5  14   1     1191.60     1239.34     51.86 o 
   7  14   1      836.14      909.11     73.71 o 
   9  14   1      555.46      498.26     35.29 o 
  11  14   1      407.09      355.89     31.06 o 
  13  14   1      220.35      221.69     44.12 o 
  15  14   1      330.16      296.11     35.77 o 
  17  14   1       19.67       46.40     33.59 o 
  19  14   1      237.48      198.12     39.07 o 
  21  14   1      160.47      145.23     51.87 o 
  23  14   1       50.94      109.91     32.50 o 
 -22  15   1      333.24      238.22     98.51 o 
 -20  15   1       42.37       84.37     28.79 o 
 -18  15   1      103.67       75.00     30.58 o 
 -16  15   1      323.19      304.55     34.24 o 
 -14  15   1      329.81      329.87     41.80 o 
 -12  15   1      367.00      407.21     42.88 o 
 -10  15   1     3366.86     3255.19     70.25 o 
  -8  15   1      622.19      591.48     36.18 o 
  -6  15   1      974.30      780.90     42.36 o 
  -4  15   1     1311.18     1098.44     69.66 o 
  -2  15   1     2128.80     2020.40     54.95 o 
   0  15   1      315.51      360.43     31.11 o 
   2  15   1     1838.26     1920.64     74.65 o 
   4  15   1     1512.42     1305.86     56.68 o 
   6  15   1      406.65      488.93     57.74 o 
   8  15   1     2600.10     2570.15     71.82 o 
  10  15   1     1407.19     1173.53     31.56 o 
  12  15   1      219.48      234.54     29.76 o 
  14  15   1       73.87       80.85     37.40 o 
  16  15   1      231.69      218.30     37.67 o 
  18  15   1      186.18      177.52     37.78 o 
  20  15   1        9.25        0.00     41.64 o 
  22  15   1       24.49       43.15     21.43 o 
 -23  16   1       37.87       73.05     72.68 o 
 -21  16   1      147.86      130.21     27.31 o 
 -19  16   1      381.99      414.33     64.42 o 
 -17  16   1       57.07       83.79     30.46 o 
 -15  16   1      226.88      258.14     40.98 o 
 -13  16   1       70.43       82.53     21.28 o 
 -11  16   1      670.74      686.76     53.36 o 
  -9  16   1      338.91      403.34     45.34 o 
  -7  16   1     1376.20     1277.14     48.01 o 
  -5  16   1      232.27      196.70     12.20 o 
  -3  16   1      448.38      372.98     26.78 o 
  -1  16   1      874.01      830.09     40.85 o 
   1  16   1     1127.55     1020.05     60.01 o 
   3  16   1      180.81      125.99     30.87 o 
   5  16   1     1376.51     1323.76     57.65 o 
   7  16   1      486.69      451.13     31.37 o 
   9  16   1      485.76      466.16     33.38 o 
  11  16   1      632.51      744.91     64.86 o 
  13  16   1      272.18      292.27     40.40 o 
  15  16   1      331.57      276.83     39.98 o 
  17  16   1      291.91      263.69     53.16 o 
  19  16   1      103.64      114.26     27.22 o 
  21  16   1       59.65      121.39     32.62 o 
  23  16   1       29.92       54.71     37.63 o 
 -22  17   1       64.12      107.60     28.35 o 
 -20  17   1      281.52      329.71     54.26 o 
 -18  17   1        3.41       37.47     19.86 o 
 -16  17   1      295.74      299.53     35.70 o 
 -14  17   1       20.44       28.91     25.63 o 
 -12  17   1      704.85      741.63     60.86 o 
 -10  17   1      423.72      368.90     41.60 o 
  -8  17   1      818.84      693.53     56.73 o 
  -6  17   1      478.54      411.32     46.25 o 
  -4  17   1      237.50      245.55     26.32 o 
  -2  17   1     1557.27     1623.46     40.36 o 
   0  17   1     1637.78     1607.23     50.65 o 
   2  17   1     2232.72     2293.29     78.59 o 
   4  17   1       75.14       58.03     29.16 o 
   6  17   1     1061.65     1122.45     56.77 o 
   8  17   1      422.22      329.36     39.56 o 
  10  17   1      555.41      565.46     69.54 o 
  12  17   1      602.57      678.25     57.20 o 
  14  17   1      777.88      777.96     67.02 o 
  16  17   1       57.29      109.73     26.52 o 
  18  17   1      214.58      149.53     37.85 o 
  20  17   1      244.18      190.35     41.05 o 
  22  17   1      103.11       57.52     27.03 o 
 -21  18   1      240.15      225.43     34.22 o 
 -19  18   1      116.76       95.15     22.13 o 
 -17  18   1      217.97      289.19     50.45 o 
 -15  18   1      186.57      235.60     45.50 o 
 -13  18   1       39.18       70.14     24.92 o 
 -11  18   1       62.66       89.78     26.38 o 
  -9  18   1     1874.26     2031.47     65.33 o 
  -7  18   1      383.21      357.01     42.85 o 
  -5  18   1     4372.51     4553.06     62.95 o 
  -3  18   1     1812.45     1960.85     42.91 o 
  -1  18   1     2210.87     2346.27     39.35 o 
   1  18   1      480.75      479.39     39.22 o 
   3  18   1      428.62      427.26     40.64 o 
   5  18   1      163.30      170.82     30.99 o 
   7  18   1     2859.98     2982.33     68.28 o 
   9  18   1       11.17       46.92     16.39 o 
  11  18   1      978.52     1002.37     83.08 o 
  13  18   1      105.71      146.97     29.22 o 
  15  18   1      108.11       99.41     32.75 o 
  17  18   1        2.69       87.49     22.13 o 
  19  18   1      240.06      202.59     42.41 o 
  21  18   1        7.17       45.18     37.69 o 
 -20  19   1       72.19       96.76     39.16 o 
 -18  19   1      236.10      202.27     37.97 o 
 -16  19   1      105.63       85.38     27.20 o 
 -14  19   1      233.90      199.91     39.35 o 
 -12  19   1      109.66      150.62     33.10 o 
 -10  19   1      496.71      439.83     45.70 o 
  -8  19   1      216.40      182.69     42.85 o 
  -6  19   1      337.55      374.40     47.57 o 
  -4  19   1      311.66      204.73     40.46 o 
  -2  19   1      507.31      454.66     53.43 o 
   0  19   1      734.67      778.52     36.78 o 
   2  19   1     2052.69     2065.18     63.07 o 
   4  19   1      394.19      386.82     50.79 o 
   6  19   1      256.40      208.44     30.50 o 
   8  19   1     1832.15     1981.02     55.93 o 
  10  19   1      457.22      456.45     45.90 o 
  12  19   1      697.01      768.09     62.03 o 
  14  19   1      125.53      126.58     29.91 o 
  16  19   1      384.75      552.37     56.43 o 
  18  19   1      113.81       95.30     34.39 o 
  20  19   1       14.12       38.63     29.29 o 
 -19  20   1       12.92       89.27     32.13 o 
 -17  20   1      239.26      266.72     55.39 o 
 -15  20   1        9.87       15.30     20.92 o 
 -13  20   1      163.54      185.13     52.42 o 
 -11  20   1      199.13      222.99     54.90 o 
  -9  20   1       20.47       70.68     30.44 o 
  -7  20   1      630.17      590.95     67.90 o 
  -5  20   1      352.38      367.32     40.55 o 
  -3  20   1      134.38       68.20     43.12 o 
  -1  20   1      280.93      291.11     62.65 o 
   1  20   1      334.81      256.87     31.16 o 
   3  20   1      522.79      476.98     55.78 o 
   5  20   1      950.27      889.22     62.09 o 
   7  20   1      621.04      685.84     44.93 o 
   9  20   1      262.07      254.62     40.67 o 
  11  20   1       64.71       81.43     42.29 o 
  13  20   1      532.71      409.30     49.53 o 
  15  20   1       44.41       88.77     23.90 o 
  17  20   1      289.60      345.45    104.86 o 
  19  20   1       70.40      160.34     39.03 o 
 -18  21   1        6.72      115.63     41.36 o 
 -16  21   1       62.07       36.42     42.47 o 
 -14  21   1      161.51      184.09     48.28 o 
 -12  21   1      162.83      203.49     33.27 o 
 -10  21   1        5.70       79.40     25.94 o 
  -8  21   1      312.68      290.15     31.87 o 
  -6  21   1       44.87       16.24     21.79 o 
  -4  21   1      532.96      606.08     71.81 o 
  -2  21   1       29.78       78.75     26.54 o 
   0  21   1      171.17      194.39     35.32 o 
   2  21   1      759.66      863.96     85.66 o 
   4  21   1      213.98      201.32     30.40 o 
   6  21   1      252.53      205.79     27.39 o 
   8  21   1      143.27      149.58     42.97 o 
  10  21   1      240.86      203.62     33.50 o 
  12  21   1      680.17      734.34     73.24 o 
  14  21   1      356.59      317.06     45.74 o 
  16  21   1      144.92      156.30     31.81 o 
  18  21   1      243.07      218.30     41.05 o 
 -17  22   1       99.17      110.37     37.93 o 
 -15  22   1       24.69       24.00     43.48 o 
 -13  22   1      110.63       95.23     50.25 o 
 -11  22   1       42.40       85.90     33.97 o 
  -9  22   1      306.79      468.68     83.42 o 
  -7  22   1       26.75       78.25     31.65 o 
  -5  22   1      234.46      251.83     46.04 o 
  -3  22   1       79.93      160.04     28.78 o 
  -1  22   1      339.08      338.38     55.76 o 
   1  22   1      341.15      355.85     54.36 o 
   3  22   1      790.95      755.80     53.51 o 
   5  22   1      137.19      119.53     28.96 o 
   7  22   1      569.92      534.37     52.95 o 
   9  22   1      221.69      207.37     29.44 o 
  11  22   1      221.39      185.64     36.68 o 
  13  22   1      113.51      109.02     36.19 o 
  15  22   1      332.40      314.04     47.20 o 
  17  22   1       66.94       75.11     34.27 o 
 -16  23   1       29.29      109.17     42.94 o 
 -14  23   1       46.72       90.52     44.09 o 
 -12  23   1      308.71      278.91     55.88 o 
 -10  23   1      387.36      445.61     78.87 o 
  -8  23   1      145.69      168.83     51.49 o 
  -6  23   1      167.67      118.03     44.92 o 
  -4  23   1      113.27      182.86     52.30 o 
  -2  23   1      306.25      309.68     45.50 o 
   0  23   1      360.74      419.21     72.19 o 
   2  23   1       18.51       39.35     39.12 o 
   4  23   1      171.62      235.53     49.08 o 
   6  23   1      112.83      163.29     43.28 o 
   8  23   1       98.86      116.24     30.28 o 
  10  23   1      144.94      189.48     32.84 o 
  12  23   1       15.22       22.40     16.85 o 
  14  23   1      109.16       68.31     20.91 o 
  16  23   1       39.38       72.38     25.07 o 
 -13  24   1      131.29       51.62     38.80 o 
 -11  24   1      259.65      144.82     61.07 o 
  -9  24   1       30.99       39.78     40.46 o 
  -7  24   1      127.56      134.72     49.73 o 
  -5  24   1       26.32       67.23     30.27 o 
  -3  24   1      284.70      212.75     51.90 o 
  -1  24   1       51.08       76.13     26.54 o 
   1  24   1      225.82      248.78     48.00 o 
   3  24   1       53.25      124.10     34.60 o 
   5  24   1      165.76      139.54     36.28 o 
   7  24   1        4.17       64.72     43.78 o 
   9  24   1      105.35      130.56     36.52 o 
  11  24   1       27.99       50.03     24.94 o 
  13  24   1        3.29       57.82     27.91 o 
 -12  25   1       81.15       70.87     28.51 o 
 -10  25   1       80.93      137.59     44.83 o 
  -8  25   1       28.76      105.81     40.78 o 
  -6  25   1      180.49      150.23     43.37 o 
  -4  25   1       94.32      133.55     41.94 o 
  -2  25   1      256.93      218.53     50.68 o 
   0  25   1       93.07      151.48     41.51 o 
   2  25   1      214.53      165.43     42.51 o 
   4  25   1      217.51      227.02     37.83 o 
   6  25   1      593.56      569.22     93.35 o 
   8  25   1       91.65       90.60     29.32 o 
  10  25   1       22.07       31.16     29.70 o 
  12  25   1       74.84       80.78     28.34 o 
  -9  26   1      164.78      120.16     32.66 o 
  -7  26   1       37.24       33.35     69.88 o 
  -5  26   1      170.51      237.49     58.19 o 
  -3  26   1       18.89      168.39     64.51 o 
  -1  26   1      169.55      153.74     53.48 o 
   1  26   1       56.60      122.85     32.40 o 
   3  26   1      335.47      352.62     58.33 o 
   5  26   1        6.31       64.48     29.41 o 
   7  26   1       31.80       53.48     24.85 o 
   9  26   1       24.12       28.13     26.80 o 
  -6  27   1       58.88       96.51     58.92 o 
  -4  27   1      188.53      170.38     55.15 o 
  -2  27   1      139.59      124.66     49.99 o 
   0  27   1       78.04        6.92     41.45 o 
   2  27   1       19.64       46.45     41.26 o 
   4  27   1       80.98       92.44     36.23 o 
   6  27   1       56.94       66.76     37.49 o 
  -1  28   1       13.20       70.34     42.08 o 
   1  28   1      317.08      323.71     86.47 o 
   0   0   2       73.24       88.29     19.44 o 
   2   0   2     3104.48     4177.91     40.06 o 
   4   0   2    12526.95    13116.80     81.67 o 
   6   0   2      620.18      496.22     22.93 o 
   8   0   2     1404.11     1495.03     33.07 o 
  10   0   2      482.97      405.36     33.38 o 
  12   0   2       39.58       40.27     15.67 o 
  14   0   2      363.08      430.46     22.44 o 
  16   0   2      782.90      832.71     28.80 o 
  18   0   2      116.73       80.10     23.61 o 
  20   0   2      258.62      268.36     29.17 o 
  22   0   2      424.57      405.43     39.16 o 
  24   0   2       56.63      114.98     24.18 o 
  26   0   2      186.06      200.30     38.36 o 
 -27   1   2       41.45       58.42     22.42 o 
 -25   1   2        5.39       32.15     23.76 o 
 -23   1   2       16.38       22.61     26.09 o 
 -21   1   2      220.83      183.40     20.69 o 
 -19   1   2      304.26      264.83     30.03 o 
 -17   1   2      286.69      309.89     41.15 o 
 -15   1   2      258.94      275.20     21.77 o 
 -13   1   2      315.46      276.24     15.37 o 
 -11   1   2      782.79      761.45     17.58 o 
  -9   1   2     6996.20     7806.31     92.03 o 
  -7   1   2      132.41      137.91     17.10 o 
  -5   1   2      112.20       83.66     12.59 o 
  -3   1   2     9209.52     9430.29     83.26 o 
  -1   1   2     1970.38     1765.88     24.57 o 
   1   1   2     1981.97     1840.27     29.26 o 
   3   1   2     5622.92     6069.80     35.43 o 
   5   1   2     1423.90     1820.60     31.45 o 
   7   1   2       10.45        0.00     15.38 o 
   9   1   2    12628.07    14729.23    254.93 o 
  11   1   2     1892.16     1878.83     60.15 o 
  13   1   2      270.49      266.52     17.78 o 
  15   1   2      446.14      406.94     25.76 o 
  17   1   2      633.12      598.71     41.80 o 
  19   1   2     1782.02     1685.52     64.39 o 
  21   1   2      417.14      423.11     54.18 o 
  23   1   2      437.12      334.90     82.41 o 
  25   1   2       81.70       45.16     31.38 o 
  27   1   2      192.43      192.93     61.64 o 
 -26   2   2       24.86       82.45     33.31 o 
 -24   2   2       84.32      125.41     28.83 o 
 -22   2   2       97.05       87.32     23.03 o 
 -20   2   2      397.15      426.90     31.89 o 
 -18   2   2      996.50     1053.24     47.30 o 
 -16   2   2      161.93      117.75     16.66 o 
 -14   2   2      527.60      458.33     25.28 o 
 -12   2   2     1464.10     1311.18     28.31 o 
 -10   2   2      628.13      482.68     17.29 o 
  -8   2   2     1313.64     1334.90     26.96 o 
  -6   2   2     2829.78     2511.61     50.71 o 
  -4   2   2      516.12      419.63     19.72 o 
  -2   2   2     8389.17     7221.02     52.92 o 
   0   2   2     3116.90     4192.91     40.67 o 
   2   2   2     8431.00     7286.33     37.42 o 
   4   2   2     7451.31     7350.63    124.93 o 
   6   2   2      537.12      491.38     22.96 o 
   8   2   2      119.87      169.64     16.98 o 
  10   2   2     5026.15     4949.33     74.83 o 
  12   2   2     3449.82     3304.26     68.68 o 
  14   2   2     1321.23     1429.76     40.11 o 
  16   2   2      168.99      157.86     17.97 o 
  18   2   2      722.74      698.59     61.09 o 
  20   2   2       53.89       54.59     24.54 o 
  22   2   2      109.82      129.96     25.40 o 
  24   2   2        0.69       64.91     39.63 o 
  26   2   2       94.60       87.29     35.90 o 
 -27   3   2       73.63       67.48     27.48 o 
 -25   3   2       37.94       67.75     26.89 o 
 -23   3   2      381.52      322.41     40.22 o 
 -21   3   2      122.13       93.37     22.12 o 
 -19   3   2      305.02      324.16     31.81 o 
 -17   3   2     1098.29     1102.81     35.65 o 
 -15   3   2      314.41      312.22     26.41 o 
 -13   3   2     1612.16     1677.66     36.93 o 
 -11   3   2      533.63      536.42     20.57 o 
  -9   3   2     1238.25     1286.03     26.76 o 
  -7   3   2     4077.54     4235.28     49.36 o 
  -5   3   2     1969.34     2061.55     33.09 o 
  -3   3   2     1071.84     1021.13     26.86 o 
  -1   3   2     5519.83     6054.48     37.04 o 
   1   3   2     9297.36     9614.94     77.20 o 
   3   3   2     1123.95     1075.19     28.28 o 
   5   3   2     1111.30     1226.36     19.55 o 
   7   3   2     1510.13     1726.32     29.38 o 
   9   3   2      322.48      311.00     25.85 o 
  11   3   2      723.95      969.38     25.86 o 
  13   3   2     1462.52     1637.90     49.01 o 
  15   3   2     2364.58     2600.01     46.71 o 
  17   3   2      673.57      716.45     53.85 o 
  19   3   2      102.95      111.51     28.37 o 
  21   3   2       45.71       75.12     18.68 o 
  23   3   2       26.27       14.43     29.59 o 
  25   3   2        6.91       29.32     28.16 o 
  27   3   2        2.10       45.52     41.61 o 
 -26   4   2      258.86      263.91     51.63 o 
 -24   4   2      133.86      202.28     30.09 o 
 -22   4   2      258.63      271.81     29.87 o 
 -20   4   2      148.11      154.99     27.29 o 
 -18   4   2     1106.46     1093.56     44.10 o 
 -16   4   2       42.90       92.19     17.39 o 
 -14   4   2      453.07      498.42     21.72 o 
 -12   4   2      296.17      341.38     20.50 o 
 -10   4   2     1038.41      924.96     24.10 o 
  -8   4   2      364.78      323.95     21.81 o 
  -6   4   2     1715.42     1951.10     32.93 o 
  -4   4   2      359.07      454.56     17.82 o 
  -2   4   2     7430.79     7409.41     47.64 o 
   0   4   2    12527.73    13229.79     83.24 o 
   2   4   2      515.64      417.85     16.62 o 
   4   4   2      358.71      435.48     21.01 o 
   6   4   2      943.59      832.24     19.51 o 
   8   4   2     2842.21     2560.49     39.50 o 
  10   4   2      468.01      453.10     29.56 o 
  12   4   2      598.08      612.26     29.88 o 
  14   4   2     1028.83      896.23     37.07 o 
  16   4   2      280.22      257.88     28.08 o 
  18   4   2     4014.46     4175.53     84.33 o 
  20   4   2       92.61       73.59     21.70 o 
  22   4   2       10.04       43.91     25.47 o 
  24   4   2       57.55       56.63     43.94 o 
  26   4   2       68.29      128.89     42.80 o 
 -25   5   2       17.96       25.34     20.97 o 
 -23   5   2       50.81      110.38     30.67 o 
 -21   5   2      209.20      161.72     37.25 o 
 -19   5   2       41.78       44.17     16.07 o 
 -17   5   2       63.09       62.04     16.34 o 
 -15   5   2      425.49      454.90     32.05 o 
 -13   5   2      207.72      166.44     24.70 o 
 -11   5   2      276.38      298.04     17.68 o 
  -9   5   2     4978.51     6315.38     93.69 o 
  -7   5   2      169.92      186.17     17.70 o 
  -5   5   2      453.07      499.69     28.51 o 
  -3   5   2     1080.81     1230.46     26.84 o 
  -1   5   2     1397.11     1703.43     29.66 o 
   1   5   2      106.71       88.12     13.03 o 
   3   5   2     2002.95     2018.15     35.25 o 
   5   5   2      440.79      422.70     15.30 o 
   7   5   2     2216.37     2061.01     44.51 o 
   9   5   2     1196.28     1085.24     80.08 o 
  11   5   2       59.63       67.65     13.59 o 
  13   5   2       20.64       55.99     22.22 o 
  15   5   2     4436.89     4319.56     75.77 o 
  17   5   2      842.96      770.83     48.11 o 
  19   5   2      200.68      180.39     32.13 o 
  21   5   2      265.84      240.59     37.10 o 
  23   5   2      423.56      336.63     63.37 o 
  25   5   2      109.96       50.04     42.72 o 
 -26   6   2       81.50       44.24     22.56 o 
 -24   6   2       17.78       53.60     28.87 o 
 -22   6   2      746.86      745.61     50.00 o 
 -20   6   2      126.03      148.83     20.33 o 
 -18   6   2      244.61      236.82     33.64 o 
 -16   6   2      328.85      305.20     22.80 o 
 -14   6   2      670.86      664.24     46.03 o 
 -12   6   2      280.49      279.64     23.93 o 
 -10   6   2     3892.75     3871.29     72.94 o 
  -8   6   2      162.59      191.42     25.39 o 
  -6   6   2      666.16      550.52     29.23 o 
  -4   6   2      940.86      799.57     34.13 o 
  -2   6   2      469.85      416.55     31.30 o 
   0   6   2      615.65      426.06     34.58 o 
   2   6   2     2952.21     2542.76     42.63 o 
   4   6   2     1718.42     1912.64     36.40 o 
   6   6   2      609.25      422.78     22.49 o 
   8   6   2      718.04      828.15     33.42 o 
  10   6   2      377.69      409.66     24.20 o 
  12   6   2      488.68      543.88     42.39 o 
  14   6   2      654.75      677.15     42.99 o 
  16   6   2     1613.25     1674.59     45.98 o 
  18   6   2      690.89      621.79     41.67 o 
  20   6   2      236.58      166.71     29.37 o 
  22   6   2      487.43      418.59     60.28 o 
  24   6   2      382.91      387.22     61.14 o 
  26   6   2       72.88      148.54     41.13 o 
 -25   7   2      214.60      124.76     36.98 o 
 -23   7   2       25.16       44.84     29.07 o 
 -21   7   2      601.00      595.69     62.47 o 
 -19   7   2      588.44      548.92     46.70 o 
 -17   7   2     1296.64     1267.41     51.46 o 
 -15   7   2      592.89      601.24     36.79 o 
 -13   7   2      289.20      267.57     27.23 o 
 -11   7   2      314.91      349.63     30.43 o 
  -9   7   2       39.62       36.91     15.89 o 
  -7   7   2     2504.62     2694.00     55.96 o 
  -5   7   2     2254.64     2065.02     37.73 o 
  -3   7   2     1463.96     1651.40     34.21 o 
  -1   7   2       11.86       21.40     11.64 o 
   1   7   2      137.00      131.96     15.74 o 
   3   7   2     4037.28     4116.21     63.82 o 
   5   7   2      159.60      155.84     19.82 o 
   7   7   2     2572.57     2749.37     37.46 o 
   9   7   2      130.93      129.19     16.22 o 
  11   7   2     1415.96     1363.35     42.10 o 
  13   7   2      632.05      726.64     33.13 o 
  15   7   2     1151.32      997.43     51.82 o 
  17   7   2      331.19      288.57     40.44 o 
  19   7   2      227.41      192.53     40.24 o 
  21   7   2       59.53      106.40     39.79 o 
  23   7   2       11.04       18.10     26.46 o 
  25   7   2       23.67       63.32     50.28 o 
 -26   8   2      136.16      165.04     64.14 o 
 -24   8   2       37.96       67.32     32.47 o 
 -22   8   2       36.71       30.35     38.10 o 
 -20   8   2       26.89       50.57     14.90 o 
 -18   8   2      832.96      747.42     44.52 o 
 -16   8   2      971.97     1044.22     58.82 o 
 -14   8   2      745.97      796.14     44.39 o 
 -12   8   2      286.93      268.34     25.85 o 
 -10   8   2      656.54      649.96     41.73 o 
  -8   8   2      373.49      408.82     28.28 o 
  -6   8   2      700.75      814.11     29.89 o 
  -4   8   2     2842.71     2636.60     77.53 o 
  -2   8   2      118.64      109.82     40.29 o 
   0   8   2     1403.73     1527.63     60.27 o 
   2   8   2     1310.11     1318.15    106.17 o 
   4   8   2      365.13      326.44     27.22 o 
   6   8   2      159.76      205.93     23.70 o 
   8   8   2      369.54      373.29     27.32 o 
  10   8   2       21.57       37.09     14.64 o 
  12   8   2      288.19      256.24     21.90 o 
  14   8   2      136.35      111.97     27.19 o 
  16   8   2      151.08      223.53     38.64 o 
  18   8   2     1076.41     1094.79     82.50 o 
  20   8   2      136.13       93.37     41.20 o 
  22   8   2      143.79       55.99     28.48 o 
  24   8   2      211.39      142.85     30.46 o 
  26   8   2       21.80       18.28     37.95 o 
 -25   9   2       26.96      113.87     54.71 o 
 -23   9   2      269.18      262.54     52.12 o 
 -21   9   2       38.39       61.16     18.98 o 
 -19   9   2      203.35      201.10     38.70 o 
 -17   9   2      297.41      300.63     28.95 o 
 -15   9   2      286.31      251.71     30.11 o 
 -13   9   2      390.93      411.98     34.82 o 
 -11   9   2      175.54      202.07     17.69 o 
  -9   9   2       10.73       14.58     13.10 o 
  -7   9   2      133.44      124.20     13.78 o 
  -5   9   2     1186.03     1122.76     50.26 o 
  -3   9   2      321.90      307.57     38.50 o 
  -1   9   2    12758.72    14243.82    250.09 o 
   1   9   2     7027.93     7732.34    144.07 o 
   3   9   2     1187.81     1111.36     55.27 o 
   5   9   2     5044.60     6418.76     86.06 o 
   7   9   2       37.00       35.18     16.45 o 
   9   9   2       13.70       19.66     12.50 o 
  11   9   2     1108.85     1128.67     57.84 o 
  13   9   2      336.47      373.72     29.41 o 
  15   9   2      956.78     1094.95     61.75 o 
  17   9   2      501.52      512.07     55.14 o 
  19   9   2      458.48      402.68     45.92 o 
  21   9   2      123.69      133.12     40.07 o 
  23   9   2      167.05      171.06     34.68 o 
  25   9   2       18.18       41.36     24.41 o 
 -24  10   2       48.20       27.75     35.07 o 
 -22  10   2      112.63      155.26     35.98 o 
 -20  10   2       33.99       18.90     13.73 o 
 -18  10   2      857.92      856.07     37.35 o 
 -16  10   2      728.70      764.60     35.37 o 
 -14  10   2      405.70      465.52     32.63 o 
 -12  10   2       25.34       44.99     19.04 o 
 -10  10   2      852.34      822.55     30.01 o 
  -8  10   2       24.25        7.99     12.63 o 
  -6  10   2      364.23      375.81     27.16 o 
  -4  10   2      477.16      515.71     55.08 o 
  -2  10   2     4956.63     5041.34    154.94 o 
   0  10   2      475.77      380.05     21.97 o 
   2  10   2      581.15      357.56     43.55 o 
   4  10   2     1007.83      881.13     52.44 o 
   6  10   2     4024.28     4171.22    168.09 o 
   8  10   2      665.39      645.17     43.55 o 
  10  10   2      859.89      926.73     46.26 o 
  12  10   2      262.16      229.45     26.71 o 
  14  10   2      428.90      462.80     53.68 o 
  16  10   2      710.68      770.66     64.14 o 
  18  10   2      210.64      118.11     24.01 o 
  20  10   2      610.66      625.83     80.11 o 
  22  10   2      274.15      289.84     50.45 o 
  24  10   2       43.53        0.00     42.79 o 
 -23  11   2       73.90       49.58     36.05 o 
 -21  11   2      113.04      123.84     28.18 o 
 -19  11   2      587.97      576.64     50.01 o 
 -17  11   2       83.76       69.02     24.40 o 
 -15  11   2       89.52      151.82     24.09 o 
 -13  11   2     2712.39     2544.58     44.25 o 
 -11  11   2        2.60       26.64     21.20 o 
  -9  11   2     1122.09     1076.97     61.36 o 
  -7  11   2     1388.85     1301.56     34.95 o 
  -5  11   2       63.70       91.47     18.19 o 
  -3  11   2      699.87      959.46     40.62 o 
  -1  11   2     1811.42     1759.57     62.88 o 
   1  11   2      768.99      662.24     42.54 o 
   3  11   2      517.72      510.63     59.64 o 
   5  11   2      268.51      317.06     33.63 o 
   7  11   2      328.39      412.71     39.89 o 
   9  11   2      178.53      165.21     24.28 o 
  11  11   2        3.40       23.51     13.18 o 
  13  11   2      320.51      402.93     43.91 o 
  15  11   2       61.63       59.49     23.16 o 
  17  11   2      715.01      688.64     90.73 o 
  19  11   2      167.28      141.73     38.29 o 
  21  11   2      166.29      181.06     33.55 o 
  23  11   2       26.43       74.01     53.06 o 
 -24  12   2       23.73        0.00     35.99 o 
 -22  12   2      129.51      114.84     21.26 o 
 -20  12   2       78.12      124.91     29.04 o 
 -18  12   2       56.29       63.46     21.28 o 
 -16  12   2      673.14      690.00     42.56 o 
 -14  12   2      574.38      702.85     51.29 o 
 -12  12   2      198.04      208.87     24.87 o 
 -10  12   2      264.69      159.54     39.02 o 
  -8  12   2      292.11      299.22     30.32 o 
  -6  12   2      493.77      519.92     29.50 o 
  -4  12   2      591.99      582.09     57.17 o 
  -2  12   2     3438.55     3556.18     98.61 o 
   0  12   2       40.19       62.43     17.78 o 
   2  12   2     1463.88     1291.23     44.43 o 
   4  12   2      298.43      367.32     35.11 o 
   6  12   2      285.70      282.01     32.85 o 
   8  12   2      283.31      242.97     30.06 o 
  10  12   2       22.12       31.04     18.15 o 
  12  12   2      200.53      204.41     24.68 o 
  14  12   2       35.95       62.46     20.32 o 
  16  12   2      117.60      145.71     32.27 o 
  18  12   2      259.53      193.87     45.90 o 
  20  12   2      134.54      124.91     27.50 o 
  22  12   2      277.80      195.08     46.65 o 
  24  12   2       89.29      128.14     44.40 o 
 -23  13   2       61.83       71.92     37.79 o 
 -21  13   2       57.24       54.57     15.87 o 
 -19  13   2      193.19      206.93     27.97 o 
 -17  13   2      149.07      124.03     29.56 o 
 -15  13   2      576.17      583.10     51.06 o 
 -13  13   2      139.54      101.59     30.33 o 
 -11  13   2      322.77      384.47     61.45 o 
  -9  13   2      348.97      366.85     25.88 o 
  -7  13   2      625.28      703.74     43.59 o 
  -5  13   2       20.62       52.78     27.27 o 
  -3  13   2     1477.24     1743.65     80.67 o 
  -1  13   2      250.26      236.93     40.61 o 
   1  13   2      325.55      340.29     52.85 o 
   3  13   2     1598.16     1752.02     72.34 o 
   5  13   2      203.17      235.63     39.80 o 
   7  13   2      280.27      239.18     34.88 o 
   9  13   2      390.07      415.13     41.15 o 
  11  13   2     2788.34     2526.93     82.93 o 
  13  13   2      144.94      150.53     28.71 o 
  15  13   2     1232.79     1312.73    147.96 o 
  17  13   2      195.55      159.88     41.66 o 
  19  13   2      288.17      291.55     45.17 o 
  21  13   2       99.20       80.43     45.83 o 
  23  13   2      348.18      375.97     83.94 o 
 -22  14   2        1.02       50.25     44.65 o 
 -20  14   2      385.66      431.98     48.29 o 
 -18  14   2      512.23      513.60     49.88 o 
 -16  14   2      147.80      197.17     26.76 o 
 -14  14   2     1713.24     1786.59     51.58 o 
 -12  14   2       34.44       83.10     21.46 o 
 -10  14   2      414.11      425.94     49.12 o 
  -8  14   2      147.50      116.97     21.49 o 
  -6  14   2      646.55      629.07     44.47 o 
  -4  14   2     1054.80     1094.74     92.37 o 
  -2  14   2     1360.48     1486.00     68.16 o 
   0  14   2      341.45      382.59     33.77 o 
   2  14   2      563.76      447.52     39.37 o 
   4  14   2      433.07      413.49     40.83 o 
   6  14   2      656.49      654.70     52.39 o 
   8  14   2      732.83      841.59     53.96 o 
  10  14   2      428.50      511.40     43.71 o 
  12  14   2      576.45      673.85     62.11 o 
  14  14   2     1692.88     1768.46    113.57 o 
  16  14   2       32.87       74.03     36.28 o 
  18  14   2       28.03       76.39     30.05 o 
  20  14   2      117.41      108.95     26.62 o 
  22  14   2       23.39      138.71     62.17 o 
 -21  15   2      274.31      216.68     37.82 o 
 -19  15   2      131.74      116.90     23.89 o 
 -17  15   2      291.71      257.61     34.70 o 
 -15  15   2      371.97      438.00     43.81 o 
 -13  15   2     1258.66     1400.57     96.72 o 
 -11  15   2       58.36       51.62     25.02 o 
  -9  15   2      947.48     1216.97     73.77 o 
  -7  15   2     1160.65     1115.68     52.87 o 
  -5  15   2     4502.84     4659.35    123.08 o 
  -3  15   2     2374.85     2652.16    101.15 o 
  -1  15   2      411.75      454.06     54.05 o 
   1  15   2      261.34      300.46     37.43 o 
   3  15   2      304.87      301.47     42.03 o 
   5  15   2      431.22      452.96     48.66 o 
   7  15   2      603.50      641.17     50.76 o 
   9  15   2      288.51      287.06     33.46 o 
  11  15   2       81.92      102.08     28.19 o 
  13  15   2      577.72      635.76     58.60 o 
  15  15   2      364.24      326.70     66.06 o 
  17  15   2      100.06       68.54     30.10 o 
  19  15   2       60.62       81.54     36.04 o 
  21  15   2       37.94       64.16     58.50 o 
 -22  16   2      210.26      235.26     72.87 o 
 -20  16   2        8.39       18.17     47.42 o 
 -18  16   2      389.09      370.85     47.14 o 
 -16  16   2       17.25       53.15     20.88 o 
 -14  16   2       28.32       18.04     34.56 o 
 -12  16   2      115.20      127.93     27.19 o 
 -10  16   2      730.53      743.86     58.54 o 
  -8  16   2      154.32      170.72     33.94 o 
  -6  16   2     1603.91     1652.96     43.66 o 
  -4  16   2      281.60      303.36     48.29 o 
  -2  16   2      168.74      168.08     44.08 o 
   0  16   2      782.63      840.18     90.12 o 
   2  16   2      161.23      176.49     27.24 o 
   4  16   2       43.72       38.40     35.61 o 
   6  16   2      324.63      372.53     38.25 o 
   8  16   2      975.18     1051.63     56.83 o 
  10  16   2      734.22      726.93     49.26 o 
  12  16   2      679.73      793.83     66.20 o 
  14  16   2      153.41      281.37     37.79 o 
  16  16   2       15.91        0.00     27.57 o 
  18  16   2        0.24       74.71     31.71 o 
  20  16   2       79.72       39.70     35.95 o 
  22  16   2       25.37       15.65     57.94 o 
 -21  17   2       96.50       85.63     42.42 o 
 -19  17   2        7.14       46.99     19.49 o 
 -17  17   2      223.73      126.60     40.60 o 
 -15  17   2      100.16      108.97     28.39 o 
 -13  17   2      197.96      178.70     28.39 o 
 -11  17   2      716.26      725.66     63.47 o 
  -9  17   2      491.43      453.40     48.59 o 
  -7  17   2      330.26      342.77     38.86 o 
  -5  17   2      861.75      932.65     73.61 o 
  -3  17   2      670.63      818.35     68.58 o 
  -1  17   2      602.70      656.80     78.61 o 
   1  17   2      289.25      248.94     39.62 o 
   3  17   2     1090.84     1208.40     94.68 o 
   5  17   2       64.78       91.19     24.89 o 
   7  17   2     1286.63     1221.37    102.82 o 
   9  17   2      295.20      232.76     27.73 o 
  11  17   2       78.29       84.63     41.39 o 
  13  17   2      147.62      122.22     27.30 o 
  15  17   2      296.78      372.60     47.49 o 
  17  17   2      221.45      204.04     39.11 o 
  19  17   2      161.96      151.85     52.62 o 
  21  17   2       27.20       61.23     43.04 o 
 -20  18   2        5.63       84.10     40.60 o 
 -18  18   2       66.75      119.19     32.54 o 
 -16  18   2        0.64       54.86     26.01 o 
 -14  18   2       29.20       66.99     33.21 o 
 -12  18   2      263.07      235.02     60.01 o 
 -10  18   2      227.06      305.50     59.21 o 
  -8  18   2     1103.96     1115.00     76.64 o 
  -6  18   2      726.72      736.83     72.23 o 
  -4  18   2     3974.26     4208.99    146.42 o 
  -2  18   2      711.94      733.44     78.26 o 
   0  18   2      128.74       82.57     39.01 o 
   2  18   2      980.81     1054.08     64.76 o 
   4  18   2     1097.85     1078.60     68.88 o 
   6  18   2      236.33      167.52     39.84 o 
   8  18   2      836.81      794.67     39.78 o 
  10  18   2      865.81      994.73     72.89 o 
  12  18   2       58.85       97.86     37.96 o 
  14  18   2      508.18      663.94    102.71 o 
  16  18   2      400.65      346.31     69.85 o 
  18  18   2       67.98       63.59     46.89 o 
  20  18   2       58.02       34.41     30.50 o 
 -19  19   2       89.13      114.96     26.31 o 
 -17  19   2      162.54      133.05     47.76 o 
 -15  19   2       60.63       43.94     32.13 o 
 -13  19   2      277.50      320.85     79.62 o 
 -11  19   2      165.02      196.31     46.91 o 
  -9  19   2      487.54      506.33     67.31 o 
  -7  19   2      229.61      210.18     41.30 o 
  -5  19   2      217.84      225.61     36.70 o 
  -3  19   2      101.57       88.96     37.90 o 
  -1  19   2     1792.52     1594.50    116.64 o 
   1  19   2      302.27      287.40     50.66 o 
   3  19   2      297.47      340.93     54.54 o 
   5  19   2       42.01       14.94     30.03 o 
   7  19   2      600.98      500.35     40.57 o 
   9  19   2      203.45      309.09     56.04 o 
  11  19   2      575.05      707.11     97.41 o 
  13  19   2      194.15      258.53     82.28 o 
  15  19   2      130.37      140.07     37.94 o 
  17  19   2        7.04       50.94     32.94 o 
  19  19   2       89.87       91.34     30.42 o 
 -18  20   2       56.26       22.13     46.89 o 
 -16  20   2       78.26       68.90     25.59 o 
 -14  20   2      113.31      100.91     34.05 o 
 -12  20   2      135.46      126.68     34.00 o 
 -10  20   2      614.70      628.47     62.47 o 
  -8  20   2      139.90      137.30     57.03 o 
  -6  20   2      242.90      209.31     48.80 o 
  -4  20   2       94.49      114.71     43.21 o 
  -2  20   2       54.19       18.28     48.72 o 
   0  20   2      256.41      232.86     52.81 o 
   2  20   2      397.68      426.47     54.49 o 
   4  20   2      148.41      211.67     39.56 o 
   6  20   2      126.65      152.16     30.54 o 
   8  20   2       27.76       52.02     22.85 o 
  10  20   2       35.69       27.98     21.36 o 
  12  20   2       77.95       37.78     31.01 o 
  14  20   2      382.28      368.67     66.68 o 
  16  20   2        9.31       56.45     25.55 o 
  18  20   2        4.92       60.14     27.01 o 
 -17  21   2       27.03       46.08     25.66 o 
 -15  21   2       37.33       33.07     49.41 o 
 -13  21   2       97.49      119.11     38.57 o 
 -11  21   2      167.42      153.83     43.45 o 
  -9  21   2      126.84      105.53     47.81 o 
  -7  21   2       60.02       61.82     36.41 o 
  -5  21   2      276.13      323.29     47.33 o 
  -3  21   2       45.69       54.49     26.10 o 
  -1  21   2      398.73      378.01     52.34 o 
   1  21   2      220.94      215.08     37.21 o 
   3  21   2      112.14      138.34     35.96 o 
   5  21   2      208.82      156.41     47.15 o 
   7  21   2      615.67      517.42     65.16 o 
   9  21   2       38.45       29.06     21.43 o 
  11  21   2      116.36      114.47     34.10 o 
  13  21   2       57.36      107.17     38.34 o 
  15  21   2      273.26      304.49     53.19 o 
  17  21   2       96.85      116.22     26.16 o 
 -16  22   2       24.85       24.00     36.00 o 
 -14  22   2       22.87       86.69     33.44 o 
 -12  22   2      278.54      326.87     52.49 o 
 -10  22   2      278.79      266.75     55.69 o 
  -8  22   2      137.59      130.76     31.45 o 
  -6  22   2      483.02      483.98     66.18 o 
  -4  22   2        9.81       56.59     32.57 o 
  -2  22   2      102.93      102.86     32.96 o 
   0  22   2      427.59      339.21     48.95 o 
   2  22   2       88.35      103.69     28.53 o 
   4  22   2      259.24      275.44     40.20 o 
   6  22   2      744.68      725.69    102.30 o 
   8  22   2       33.06       35.31     36.65 o 
  10  22   2      112.58      142.25     38.55 o 
  12  22   2      128.30      104.75     40.53 o 
  14  22   2        0.78        0.00     32.33 o 
  16  22   2      208.82      242.95     40.05 o 
 -13  23   2      342.35      311.33     51.00 o 
 -11  23   2       26.22      120.04     49.23 o 
  -9  23   2      173.95      147.99     37.08 o 
  -7  23   2       11.24       64.22     41.50 o 
  -5  23   2      428.01      398.57     51.42 o 
  -3  23   2       26.25       64.68     37.42 o 
  -1  23   2      434.68      485.50     57.44 o 
   1  23   2       16.68       39.16     31.50 o 
   3  23   2      372.92      487.01     59.37 o 
   5  23   2       51.69       64.78     25.02 o 
   7  23   2       28.42       51.99     20.62 o 
   9  23   2      270.49      258.72     47.21 o 
  11  23   2       72.18      131.26     35.83 o 
  13  23   2       63.06      116.12     44.87 o 
 -12  24   2       92.33       40.21     38.88 o 
 -10  24   2       46.31       43.89     26.60 o 
  -8  24   2      207.32      128.40     37.15 o 
  -6  24   2      378.01      457.79     85.57 o 
  -4  24   2       59.18       71.73     25.71 o 
  -2  24   2        0.74       69.05     27.27 o 
   0  24   2       56.49       66.67     40.40 o 
   2  24   2       84.64      120.85     33.10 o 
   4  24   2      133.26      161.54     31.10 o 
   6  24   2       18.29       45.98     20.72 o 
   8  24   2       38.84       46.23     26.33 o 
  10  24   2       49.85       56.18     23.83 o 
  12  24   2       22.69       48.24     24.32 o 
  -9  25   2       19.61       20.78     42.30 o 
  -7  25   2       23.46        8.79     38.87 o 
  -5  25   2      107.95       50.83     33.05 o 
  -3  25   2        7.07       42.40     26.31 o 
  -1  25   2       81.05      203.41     53.16 o 
   1  25   2        5.55       75.95     28.47 o 
   3  25   2       37.67      140.72     42.77 o 
   5  25   2       17.79       71.48     30.36 o 
   7  25   2      218.44      269.29     40.11 o 
   9  25   2       26.41       14.45     24.59 o 
  -8  26   2       18.64       50.33     27.09 o 
  -6  26   2       77.26      105.65     37.57 o 
  -4  26   2       68.69      115.73     32.21 o 
  -2  26   2       89.92       88.28     40.16 o 
   0  26   2      191.77      131.74     64.23 o 
   2  26   2       23.38       59.54     28.58 o 
   4  26   2      262.32      281.42     85.52 o 
   6  26   2       82.45       77.15     33.11 o 
   8  26   2      130.79      196.25     42.29 o 
  -3  27   2        2.26       12.75     19.96 o 
  -1  27   2      185.74      186.78     34.41 o 
   1  27   2       42.20       88.53     26.02 o 
   3  27   2       77.04       55.21     29.84 o 
   1   0   3     1557.60     1419.36     36.72 o 
   3   0   3     1073.79     1055.91     46.27 o 
   5   0   3       22.46       65.79     23.04 o 
   7   0   3      217.91      178.96     18.42 o 
   9   0   3      500.87      513.15     46.96 o 
  11   0   3       74.80       85.65     16.14 o 
  13   0   3      767.28      786.95     66.62 o 
  15   0   3      850.98      920.87     66.02 o 
  17   0   3      231.67      255.86     31.86 o 
  19   0   3      401.75      409.18     41.99 o 
  21   0   3       96.42      125.66     32.20 o 
  23   0   3      217.78      223.81     60.41 o 
  25   0   3       35.05       70.10     34.83 o 
 -24   1   3      175.24      268.57     39.31 o 
 -22   1   3       18.14       56.45     18.91 o 
 -20   1   3       60.83       54.18     22.35 o 
 -18   1   3       18.42       47.22     20.49 o 
 -16   1   3      687.92      779.23     56.63 o 
 -14   1   3      215.37      153.96     19.70 o 
 -12   1   3     1042.08     1062.74     47.86 o 
 -10   1   3      519.94      454.48     34.19 o 
  -8   1   3     1490.26     1513.07     41.52 o 
  -6   1   3     1110.79      976.86     30.96 o 
  -4   1   3     1561.28     2017.56     45.16 o 
  -2   1   3     4064.03     4167.12     59.77 o 
   0   1   3     1557.33     1460.28     47.85 o 
   2   1   3     8955.62     9324.87    108.89 o 
   4   1   3     1766.80     2126.24    151.29 o 
   6   1   3     1702.01     2056.59     47.94 o 
   8   1   3      181.12      209.61     34.50 o 
  10   1   3      239.75      213.40     15.61 o 
  12   1   3      217.82      210.97     27.84 o 
  14   1   3     2999.71     2982.61     70.09 o 
  16   1   3      341.60      315.10     35.37 o 
  18   1   3      662.27      639.92     53.67 o 
  20   1   3       74.89       40.57     17.67 o 
  22   1   3      281.89      307.59     68.37 o 
  24   1   3      219.35      173.09     38.98 o 
 -25   2   3      208.80      193.66     40.34 o 
 -23   2   3       97.40      108.03     26.78 o 
 -21   2   3      149.12      153.64     29.76 o 
 -19   2   3      246.49      203.93     28.67 o 
 -17   2   3      353.14      397.33     34.91 o 
 -15   2   3      496.89      363.03     30.22 o 
 -13   2   3     1082.17     1170.78     50.06 o 
 -11   2   3       68.25       81.41     15.95 o 
  -9   2   3     2256.71     2586.73     58.21 o 
  -7   2   3     1095.91     1185.28     46.41 o 
  -5   2   3     1575.55     1574.99     48.99 o 
  -3   2   3      365.50      292.47     24.05 o 
  -1   2   3     8925.94     9412.00    185.34 o 
   1   2   3     4017.40     4098.94     70.49 o 
   3   2   3    10717.63    11271.87    130.59 o 
   5   2   3     1308.63     1352.61     48.55 o 
   7   2   3     2918.57     3056.86     60.78 o 
   9   2   3     1176.32     1075.93     37.15 o 
  11   2   3     1275.17     1129.43     46.05 o 
  13   2   3     1250.40     1079.08     57.75 o 
  15   2   3     1889.48     1984.04     79.37 o 
  17   2   3     1045.26     1111.97     51.91 o 
  19   2   3      145.85      159.66     23.86 o 
  21   2   3      104.80       67.32     17.19 o 
  23   2   3       80.60       52.20     30.54 o 
  25   2   3        3.70       18.83     27.78 o 
 -24   3   3       19.86       63.77     28.69 o 
 -22   3   3      142.29      131.47     27.58 o 
 -20   3   3       39.25       71.40     25.49 o 
 -18   3   3     1668.02     1739.69     53.63 o 
 -16   3   3      118.01      104.13     19.81 o 
 -14   3   3      810.60      743.33     39.13 o 
 -12   3   3      421.34      430.35     33.79 o 
 -10   3   3     1565.98     1576.27     40.24 o 
  -8   3   3       17.73       45.13      9.70 o 
  -6   3   3      813.36      788.50     36.89 o 
  -4   3   3      766.54      824.87     33.93 o 
  -2   3   3    10665.41    11366.35    145.54 o 
   0   3   3     1058.36      975.81     29.06 o 
   2   3   3      391.31      328.75     22.44 o 
   4   3   3      880.19      782.67     46.60 o 
   6   3   3     4202.72     3986.61     69.69 o 
   8   3   3     2300.95     2432.43     53.51 o 
  10   3   3      829.53      791.69     37.96 o 
  12   3   3     1257.16     1215.70     55.72 o 
  14   3   3      575.45      682.01     52.58 o 
  16   3   3     1512.91     1527.34     68.93 o 
  18   3   3       76.27       94.23     23.05 o 
  20   3   3      145.25      135.99     26.92 o 
  22   3   3       84.93       77.12     22.25 o 
  24   3   3      405.49      390.08     66.06 o 
 -25   4   3       58.22       90.49     27.41 o 
 -23   4   3      208.87      137.21     23.28 o 
 -21   4   3      188.71      173.20     32.15 o 
 -19   4   3      615.03      508.70     40.48 o 
 -17   4   3      902.80      898.19     52.87 o 
 -15   4   3       35.37      100.53     20.03 o 
 -13   4   3     1341.42     1368.88     49.84 o 
 -11   4   3      350.67      306.40     34.06 o 
  -9   4   3      921.26      919.73     42.98 o 
  -7   4   3      726.67      670.13     35.97 o 
  -5   4   3      173.69      232.84     22.56 o 
  -3   4   3      924.47      850.18     28.85 o 
  -1   4   3     1745.98     2075.35     49.70 o 
   1   4   3     1497.68     1851.16     42.82 o 
   3   4   3      766.28      902.61     33.88 o 
   5   4   3      947.56     1004.15     38.99 o 
   7   4   3     1254.07     1157.54     48.34 o 
   9   4   3      770.89      612.71     52.64 o 
  11   4   3     1185.64      982.71     28.22 o 
  13   4   3      411.32      549.66     48.82 o 
  15   4   3      446.21      353.13     35.88 o 
  17   4   3       18.02       73.65     17.45 o 
  19   4   3       76.20       71.43     45.89 o 
  21   4   3      748.08      787.64     65.14 o 
  23   4   3      290.92      221.82     55.75 o 
  25   4   3       57.18       52.81     36.66 o 
 -24   5   3       25.59       57.51     17.74 o 
 -22   5   3      140.93      125.70     22.98 o 
 -20   5   3      307.18      294.39     34.27 o 
 -18   5   3      148.17      175.13     25.51 o 
 -16   5   3      193.82      170.29     26.45 o 
 -14   5   3      263.98      252.62     26.80 o 
 -12   5   3     1215.97     1455.59     41.45 o 
 -10   5   3      739.49      887.68     31.81 o 
  -8   5   3      530.46      514.80     32.99 o 
  -6   5   3     3309.62     3488.41     66.58 o 
  -4   5   3      929.80      949.38     25.21 o 
  -2   5   3     1316.26     1301.88     36.92 o 
   0   5   3       19.30       97.09     14.71 o 
   2   5   3     1563.04     1497.19     40.98 o 
   4   5   3      163.68      252.64     21.04 o 
   6   5   3     2441.15     2616.30     91.80 o 
   8   5   3     1447.42     1370.12     43.34 o 
  10   5   3       34.85       15.87     12.66 o 
  12   5   3      123.59      140.21     22.69 o 
  14   5   3      429.89      422.25     43.88 o 
  16   5   3      534.73      611.13     54.85 o 
  18   5   3      521.21      490.56     45.45 o 
  20   5   3       90.66       98.09     29.61 o 
  22   5   3      409.22      501.22     57.20 o 
  24   5   3      237.64      182.27     45.54 o 
 -25   6   3       82.13       82.11     30.40 o 
 -23   6   3      104.42      105.28     24.35 o 
 -21   6   3       80.13      128.04     27.35 o 
 -19   6   3      180.72      208.15     26.63 o 
 -17   6   3      209.80      236.20     24.95 o 
 -15   6   3      202.67      179.00     26.15 o 
 -13   6   3      931.30      791.07     37.18 o 
 -11   6   3      347.35      392.19     28.78 o 
  -9   6   3      610.91      709.46     41.11 o 
  -7   6   3      124.57      130.36     17.86 o 
  -5   6   3     2464.07     2660.83     61.69 o 
  -3   6   3     4203.59     4096.35     56.45 o 
  -1   6   3     1709.37     2045.91     53.08 o 
   1   6   3     1103.50      976.30     40.22 o 
   3   6   3      817.46      656.42     57.01 o 
   5   6   3     3363.84     3504.74     59.58 o 
   7   6   3     1040.28     1167.90     51.17 o 
   9   6   3      173.85      170.23     18.68 o 
  11   6   3     2289.85     2529.23     59.20 o 
  13   6   3     1811.74     2068.88     55.46 o 
  15   6   3       36.84       84.61     21.95 o 
  17   6   3       99.58       83.12     26.05 o 
  19   6   3      802.10      750.97     80.00 o 
  21   6   3      634.21      611.24     54.81 o 
  23   6   3      121.48      163.51     40.00 o 
  25   6   3      126.88      120.85     36.94 o 
 -24   7   3       15.03       51.95     22.14 o 
 -22   7   3      109.10       93.56     26.77 o 
 -20   7   3      159.90      145.15     24.69 o 
 -18   7   3      473.46      535.73     40.04 o 
 -16   7   3      244.54      198.65     24.93 o 
 -14   7   3     1615.24     1656.77     47.97 o 
 -12   7   3      136.26      152.80     20.76 o 
 -10   7   3      151.85      140.49     20.70 o 
  -8   7   3     1184.42     1270.72     49.84 o 
  -6   7   3     1040.17     1204.85     35.54 o 
  -4   7   3     1237.95     1115.85     35.33 o 
  -2   7   3     2886.84     2784.67     60.27 o 
   0   7   3      216.82      144.62     15.23 o 
   2   7   3     1098.46     1214.91     49.21 o 
   4   7   3      734.65      690.31     33.30 o 
   6   7   3      127.56      130.11     29.52 o 
   8   7   3     2321.25     2166.57     61.48 o 
  10   7   3     2396.82     2618.76     43.68 o 
  12   7   3       84.04      127.40     23.91 o 
  14   7   3       92.86      101.38     32.78 o 
  16   7   3       22.58       51.98     19.22 o 
  18   7   3      318.42      280.21     47.75 o 
  20   7   3      111.80      113.10     41.70 o 
  22   7   3      193.90      151.56     34.71 o 
  24   7   3       78.93       94.57     44.90 o 
 -23   8   3       21.84       65.63     23.13 o 
 -21   8   3      151.67       98.38     25.59 o 
 -19   8   3       23.50       77.60     28.03 o 
 -17   8   3       83.24      126.95     26.48 o 
 -15   8   3       49.01       85.78     15.61 o 
 -13   8   3     1099.69     1047.58     41.71 o 
 -11   8   3      781.61      800.35     39.59 o 
  -9   8   3     1104.57     1112.90     50.45 o 
  -7   8   3     2345.57     2355.87     45.25 o 
  -5   8   3     1427.10     1250.07     81.19 o 
  -3   8   3     2286.56     2411.84     79.51 o 
  -1   8   3      185.07      175.34     22.08 o 
   1   8   3     1489.34     1455.20     44.08 o 
   3   8   3       15.76       37.13     24.11 o 
   5   8   3      534.80      496.11     46.45 o 
   7   8   3     1194.86     1225.12     66.50 o 
   9   8   3      676.11      593.10     60.45 o 
  11   8   3      967.49     1130.85     61.40 o 
  13   8   3     1299.93     1407.81     60.07 o 
  15   8   3     1275.13     1243.24     71.29 o 
  17   8   3      841.71      745.54     75.17 o 
  19   8   3        9.10       86.88     31.17 o 
  21   8   3       22.30       86.10     36.32 o 
  23   8   3      100.10      121.73     31.07 o 
 -24   9   3      217.98      244.07     45.73 o 
 -22   9   3        9.24       61.47     27.81 o 
 -20   9   3      520.43      631.46     67.65 o 
 -18   9   3      272.74      355.44     36.47 o 
 -16   9   3       18.09       28.25     22.54 o 
 -14   9   3      610.86      634.87     50.83 o 
 -12   9   3       88.44      132.43     40.85 o 
 -10   9   3      162.59      162.20     28.27 o 
  -8   9   3      655.99      563.25     38.61 o 
  -6   9   3      185.01      173.71     25.07 o 
  -4   9   3      744.64      725.92     61.70 o 
  -2   9   3     1177.25     1024.92     88.54 o 
   0   9   3      496.76      474.14     48.13 o 
   2   9   3     2306.80     2623.34     63.52 o 
   4   9   3      936.60     1013.20     57.67 o 
   6   9   3      604.44      743.29     74.55 o 
   8   9   3     1114.62     1055.08     61.30 o 
  10   9   3      615.32      589.14     41.05 o 
  12   9   3      663.69      768.98     48.80 o 
  14   9   3     1376.38     1495.48     56.04 o 
  16   9   3        9.43       37.60     35.59 o 
  18   9   3     1117.24     1093.19    117.04 o 
  20   9   3      253.00      183.31     41.14 o 
  22   9   3       50.10       33.65     28.93 o 
  24   9   3        0.20      105.73     27.79 o 
 -23  10   3      107.05      184.34     41.83 o 
 -21  10   3       65.45       79.53     21.05 o 
 -19  10   3       91.32       93.00     28.62 o 
 -17  10   3      247.77      246.62     38.97 o 
 -15  10   3      447.14      417.94     39.93 o 
 -13  10   3     2162.89     2328.25     69.68 o 
 -11  10   3      145.31       89.43     32.32 o 
  -9  10   3      615.02      608.16     59.10 o 
  -7  10   3     2367.17     2431.30     58.79 o 
  -5  10   3       31.12       55.14     28.94 o 
  -3  10   3      816.23      724.42     58.97 o 
  -1  10   3      231.77      207.83     27.62 o 
   1  10   3      533.70      489.58     45.54 o 
   3  10   3     1549.47     1611.24    103.46 o 
   5  10   3      738.88      869.44     62.09 o 
   7  10   3      157.94      164.72     22.96 o 
   9  10   3      157.34      135.60     18.61 o 
  11  10   3     1339.02     1273.32     60.81 o 
  13  10   3      581.70      778.03     57.55 o 
  15  10   3     1723.15     1903.22    120.59 o 
  17  10   3      111.70       97.50     24.89 o 
  19  10   3      122.00      111.84     31.45 o 
  21  10   3       78.88       71.44     32.69 o 
  23  10   3       60.46       84.10     31.92 o 
 -22  11   3      289.05      288.57     45.43 o 
 -20  11   3       19.98       59.43     26.56 o 
 -18  11   3      364.61      331.58     36.06 o 
 -16  11   3      304.08      293.70     39.19 o 
 -14  11   3     1099.61     1192.05     41.62 o 
 -12  11   3      137.56      200.10     38.69 o 
 -10  11   3     1295.13     1211.43     76.90 o 
  -8  11   3      963.88      954.91     47.42 o 
  -6  11   3     2281.18     2425.25    106.54 o 
  -4  11   3     1212.79     1059.28     78.31 o 
  -2  11   3     1281.17     1058.39     59.65 o 
   0  11   3       74.39       95.79     34.40 o 
   2  11   3       61.11       59.90     37.30 o 
   4  11   3      343.69      291.45     50.59 o 
   6  11   3      335.50      385.81     51.06 o 
   8  11   3      784.41      854.11     60.94 o 
  10  11   3      152.06      146.38     23.35 o 
  12  11   3      251.35      276.22     28.56 o 
  14  11   3      482.23      563.19     64.35 o 
  16  11   3      811.67      835.71     80.83 o 
  18  11   3      259.53      294.09     46.46 o 
  20  11   3      217.93      199.42     40.03 o 
  22  11   3        3.89       34.15     25.09 o 
 -21  12   3       82.76      239.99     55.68 o 
 -19  12   3      118.69       74.83     24.61 o 
 -17  12   3      210.19      147.86     27.84 o 
 -15  12   3      249.86      238.29     29.34 o 
 -13  12   3      317.90      259.66     35.59 o 
 -11  12   3      245.50      197.78     34.05 o 
  -9  12   3      655.72      652.63     40.64 o 
  -7  12   3       94.28      154.39     24.88 o 
  -5  12   3      128.59      160.94     35.91 o 
  -3  12   3     1261.97     1143.14     62.30 o 
  -1  12   3      210.43      172.05     28.87 o 
   1  12   3     1011.99      966.03     45.93 o 
   3  12   3      433.82      465.00     52.99 o 
   5  12   3     1189.39     1649.75     75.98 o 
   7  12   3      133.13      128.67     29.07 o 
   9  12   3       97.62      177.08     25.38 o 
  11  12   3      143.81      168.31     31.19 o 
  13  12   3       81.12      108.20     45.10 o 
  15  12   3      110.14       51.98     29.39 o 
  17  12   3      475.87      501.05     58.25 o 
  19  12   3      230.26      317.92     51.23 o 
  21  12   3      254.05      253.12     64.33 o 
 -22  13   3       49.70       15.59     58.55 o 
 -20  13   3      269.08      329.81     43.97 o 
 -18  13   3        9.76       44.96     33.52 o 
 -16  13   3      368.40      307.99    113.17 o 
 -14  13   3      472.67      353.82     59.03 o 
 -12  13   3       90.03       58.72     22.67 o 
 -10  13   3      577.81      701.64     65.21 o 
  -8  13   3     1308.78     1503.75     83.15 o 
  -6  13   3     1818.42     2030.44     76.82 o 
  -4  13   3      436.36      578.45     63.36 o 
  -2  13   3     1234.55     1130.68     89.16 o 
   0  13   3      748.65      646.82     70.34 o 
   2  13   3     1069.14     1096.29     69.83 o 
   4  13   3     1322.60     1270.73     75.90 o 
   6  13   3      924.16      790.63     49.94 o 
   8  13   3     1125.55     1249.37     70.20 o 
  10  13   3     2163.28     2236.63     89.49 o 
  12  13   3      311.87      247.39     31.45 o 
  14  13   3      497.01      532.16     48.07 o 
  16  13   3       84.16       36.24     47.23 o 
  18  13   3       41.03      105.27     33.45 o 
  20  13   3      161.11      108.93     30.66 o 
  22  13   3      140.60       91.10     29.24 o 
 -21  14   3      169.40      146.99     66.94 o 
 -19  14   3      372.19      321.98     56.91 o 
 -17  14   3      271.74      327.34     57.23 o 
 -15  14   3      149.04       95.96     22.37 o 
 -13  14   3      484.62      545.52     56.12 o 
 -11  14   3      484.80      495.06     58.11 o 
  -9  14   3     1383.63     1727.28     81.26 o 
  -7  14   3       96.59      106.71     38.69 o 
  -5  14   3      449.77      624.58     58.19 o 
  -3  14   3      567.97      719.00     82.38 o 
  -1  14   3     2965.17     2991.87    201.79 o 
   1  14   3      220.88      135.08     30.25 o 
   3  14   3      809.89      767.32     68.93 o 
   5  14   3      269.52      242.96     37.09 o 
   7  14   3     1605.67     1635.86     92.35 o 
   9  14   3      617.82      535.04     60.71 o 
  11  14   3     1071.47     1114.01     59.17 o 
  13  14   3      478.50      436.58     49.28 o 
  15  14   3      113.61      132.84     40.39 o 
  17  14   3      488.20      492.95     83.39 o 
  19  14   3       94.22       83.90     49.83 o 
  21  14   3       38.60       91.56     37.07 o 
 -20  15   3       36.93       40.50     23.64 o 
 -18  15   3      212.41      174.77     63.55 o 
 -16  15   3      395.78      341.09     65.17 o 
 -14  15   3      114.33      138.39     35.72 o 
 -12  15   3      105.02      104.93     28.05 o 
 -10  15   3     1737.36     1906.63     86.04 o 
  -8  15   3     1291.41     1315.41     75.19 o 
  -6  15   3       43.78       98.58     35.40 o 
  -4  15   3      426.15      433.13     62.70 o 
  -2  15   3     1913.31     2087.19    264.88 o 
   0  15   3      839.11      997.29     81.65 o 
   2  15   3      492.30      377.11     61.34 o 
   4  15   3       31.72       51.45     43.98 o 
   6  15   3      207.84      190.07     40.03 o 
   8  15   3       56.68       77.99     22.51 o 
  10  15   3      462.73      411.26     40.18 o 
  12  15   3      238.69      276.69     43.34 o 
  14  15   3      150.37      125.50     47.87 o 
  16  15   3       78.63       87.45     35.34 o 
  18  15   3      206.48      117.33     38.64 o 
  20  15   3       92.55      105.29     26.82 o 
 -19  16   3      356.23      430.47     82.81 o 
 -17  16   3        9.03       62.02     31.87 o 
 -15  16   3       73.10       85.11     23.56 o 
 -13  16   3       88.41      112.00     26.84 o 
 -11  16   3      815.16     1023.59    114.34 o 
  -9  16   3       11.19       13.58     40.92 o 
  -7  16   3       28.57       61.23     36.07 o 
  -5  16   3      532.49      626.20     60.57 o 
  -3  16   3     1502.77     1561.61     81.11 o 
  -1  16   3      348.32      318.31     52.25 o 
   1  16   3      691.55      798.56     74.63 o 
   3  16   3      116.97      166.97     37.12 o 
   5  16   3      175.66      167.00     38.02 o 
   7  16   3      243.89      252.40     46.71 o 
   9  16   3       23.51       76.84     26.31 o 
  11  16   3      308.92      268.97     41.13 o 
  13  16   3      379.25      393.93     58.93 o 
  15  16   3      399.20      449.80     72.60 o 
  17  16   3      103.59      144.15     30.75 o 
  19  16   3       10.39       85.82     31.89 o 
 -18  17   3      146.83      157.13     41.28 o 
 -16  17   3      112.05      190.45     55.45 o 
 -14  17   3      488.86      505.27     60.19 o 
 -12  17   3      468.00      408.41     57.44 o 
 -10  17   3      107.72      147.56     29.42 o 
  -8  17   3      866.64      891.20     83.74 o 
  -6  17   3       94.43       74.37     41.90 o 
  -4  17   3       17.77       74.93     32.05 o 
  -2  17   3     1046.84     1020.46     92.55 o 
   0  17   3      232.96      312.77     50.17 o 
   2  17   3      340.16      388.41     46.99 o 
   4  17   3      890.27      988.17     60.20 o 
   6  17   3      201.19      176.94     33.25 o 
   8  17   3       88.78      107.08     26.40 o 
  10  17   3      250.92      291.91     61.85 o 
  12  17   3      212.50      191.74     32.58 o 
  14  17   3      260.63      253.72     63.02 o 
  16  17   3       10.34       46.29     35.09 o 
  18  17   3       98.02       81.73     34.98 o 
 -17  18   3       96.13       66.52     25.46 o 
 -15  18   3      202.00      143.25     45.59 o 
 -13  18   3       45.34        0.00     29.07 o 
 -11  18   3      266.34      216.62     38.53 o 
  -9  18   3     1134.14     1278.67     74.66 o 
  -7  18   3      320.17      240.83     43.09 o 
  -5  18   3      537.61      585.45     58.65 o 
  -3  18   3       75.77       89.06     38.01 o 
  -1  18   3      645.31      620.24     60.98 o 
   1  18   3       18.85       84.50     34.89 o 
   3  18   3     1665.29     1529.93    167.45 o 
   5  18   3      146.95      139.26     26.42 o 
   7  18   3      485.67      497.05     65.58 o 
   9  18   3      277.50      274.44     43.55 o 
  11  18   3      360.93      332.09     57.21 o 
  13  18   3        8.65       88.97     49.91 o 
  15  18   3      209.48      210.80     53.81 o 
  17  18   3      146.42       93.96     25.12 o 
 -16  19   3       11.18       48.26     54.17 o 
 -14  19   3       93.45      122.70     33.16 o 
 -12  19   3      233.02      213.03     65.17 o 
 -10  19   3      127.70      162.25     38.53 o 
  -8  19   3        7.58       32.49     37.95 o 
  -6  19   3      810.87      914.26     72.54 o 
  -4  19   3       77.57      106.91     33.84 o 
  -2  19   3      136.08      117.18     34.12 o 
   0  19   3      396.37      435.73     49.91 o 
   2  19   3      242.82      290.80     69.41 o 
   4  19   3      603.95      644.61     93.34 o 
   6  19   3      187.15      186.43     44.30 o 
   8  19   3       23.24       20.74     27.67 o 
  10  19   3       91.68      102.08     32.63 o 
  12  19   3      110.38      156.97     44.04 o 
  14  19   3      372.06      293.42     85.74 o 
  16  19   3      353.54      398.16     54.52 o 
 -15  20   3       91.82      111.64     33.55 o 
 -13  20   3      159.23      172.63     44.71 o 
 -11  20   3      224.94      275.03     60.33 o 
  -9  20   3      257.50      285.68     47.05 o 
  -7  20   3      114.71      150.89     37.28 o 
  -5  20   3       90.65      122.79     47.01 o 
  -3  20   3      148.22      151.78     44.50 o 
  -1  20   3       75.91       88.34     36.39 o 
   1  20   3       68.08      125.63     42.03 o 
   3  20   3       38.62       79.28     30.17 o 
   5  20   3      307.15      209.56     35.69 o 
   7  20   3      160.63      111.86     33.17 o 
   9  20   3      511.03      662.76     62.94 o 
  11  20   3       19.92       26.85     50.95 o 
  13  20   3      267.92      230.94     98.49 o 
  15  20   3       35.79        0.00     50.57 o 
 -14  21   3       37.23       59.16     24.91 o 
 -12  21   3      254.53      282.44     48.46 o 
 -10  21   3       74.04       37.65     34.79 o 
  -8  21   3       19.76       55.95     31.25 o 
  -6  21   3      646.90      615.50     62.81 o 
  -4  21   3      753.32      896.66     74.24 o 
  -2  21   3       98.11      142.77     35.44 o 
   0  21   3       94.26       84.48     37.86 o 
   2  21   3      141.34      150.42     46.99 o 
   4  21   3      192.39      133.91     32.09 o 
   6  21   3       78.99      133.24     32.18 o 
   8  21   3      158.66      129.78     30.91 o 
  10  21   3       66.76      102.77     34.61 o 
  12  21   3       83.12       60.61     41.46 o 
  14  21   3      166.94      114.09     37.33 o 
 -13  22   3      140.33      116.61     31.51 o 
 -11  22   3        3.98       55.54     33.14 o 
  -9  22   3       52.38       96.04     34.14 o 
  -7  22   3      194.72      203.49     45.69 o 
  -5  22   3      402.42      473.67     48.98 o 
  -3  22   3       83.40       73.82     30.90 o 
  -1  22   3      275.72      255.62     50.83 o 
   1  22   3       18.37       16.68     41.48 o 
   3  22   3      139.78      125.02     29.72 o 
   5  22   3      139.94      177.68     45.36 o 
   7  22   3      103.33       93.31     31.41 o 
   9  22   3        9.56       51.52     34.98 o 
  11  22   3      288.32      273.78     56.81 o 
  13  22   3       51.65       39.43     23.82 o 
 -10  23   3       59.82        0.00     39.21 o 
  -8  23   3      103.47      111.06     32.43 o 
  -6  23   3      128.42      181.66     67.17 o 
  -4  23   3      284.96      281.32     95.85 o 
  -2  23   3       78.17       85.30     46.41 o 
   0  23   3      216.67      231.35     37.28 o 
   2  23   3       98.55      133.26     32.26 o 
   4  23   3      207.15      230.13     47.69 o 
   6  23   3      103.84       56.05     52.43 o 
   8  23   3       19.46       89.87     42.56 o 
  10  23   3      106.55       79.49     51.98 o 
  -9  24   3        0.35       92.47     48.88 o 
  -7  24   3       77.93      158.07     38.80 o 
  -5  24   3      233.61      281.97     49.86 o 
  -3  24   3      396.10      273.55    121.89 o 
  -1  24   3      221.22      137.55     54.62 o 
   1  24   3      173.60      162.53     33.79 o 
   3  24   3       20.13       52.51     31.06 o 
   5  24   3       22.18       87.61     29.79 o 
   7  24   3       15.45       81.41     29.77 o 
   9  24   3      216.94      189.73     43.22 o 
  -6  25   3      124.74       89.79     32.48 o 
  -4  25   3       53.28       69.50     72.41 o 
  -2  25   3        3.63       51.00     36.90 o 
   0  25   3       35.23       76.23     36.03 o 
   2  25   3      205.84      215.94     40.67 o 
   4  25   3       59.27       28.09     42.57 o 
   6  25   3       83.99       86.81     47.05 o 
   0   0   4     1476.16     1503.46    174.41 o 
   2   0   4      554.21      646.37     43.95 o 
   4   0   4     3178.50     3146.95     58.48 o 
   6   0   4      304.37      268.06     24.58 o 
   8   0   4     2771.27     2997.02     63.46 o 
  10   0   4      646.75      719.51     43.03 o 
  12   0   4     2969.29     3302.71     76.32 o 
  14   0   4      201.66      301.05     49.72 o 
  16   0   4      723.15      700.45     49.55 o 
  18   0   4      510.27      474.81     56.77 o 
  20   0   4      561.81      557.39    102.56 o 
  22   0   4        2.67       17.32     28.09 o 
 -23   1   4      133.74      133.21     27.80 o 
 -21   1   4      172.90      164.69     46.19 o 
 -19   1   4      823.55      838.73     72.89 o 
 -17   1   4      548.58      522.92     69.83 o 
 -15   1   4       84.44       75.87     28.23 o 
 -13   1   4     1812.14     1876.76     74.99 o 
 -11   1   4      816.29      832.86     55.64 o 
  -9   1   4      941.55      858.11     48.17 o 
  -7   1   4     2155.44     2139.57     40.65 o 
  -5   1   4     1023.35      985.87     47.98 o 
  -3   1   4     1618.20     1616.56     41.46 o 
  -1   1   4     3025.10     3373.57     76.20 o 
   1   1   4     2987.31     3331.16     80.18 o 
   3   1   4      313.53      336.97     30.98 o 
   5   1   4     1207.27     1129.64     47.34 o 
   7   1   4      168.80      215.08     48.11 o 
   9   1   4     1208.92     1290.36     95.71 o 
  11   1   4      675.11      725.75     37.29 o 
  13   1   4       71.45      105.50     26.80 o 
  15   1   4       11.94       12.14     26.33 o 
  17   1   4      136.74      114.62     21.81 o 
  19   1   4       12.24       51.90     16.17 o 
  21   1   4      179.56      180.73     36.58 o 
  23   1   4       56.43       47.99     30.63 o 
 -22   2   4        3.60       49.02     25.81 o 
 -20   2   4      206.11      203.57     32.66 o 
 -18   2   4       40.75       60.16     19.76 o 
 -16   2   4      346.00      282.41     36.41 o 
 -14   2   4      636.03      687.03     49.10 o 
 -12   2   4      677.80      642.20     54.61 o 
 -10   2   4       72.47       80.05     20.38 o 
  -8   2   4     1197.87     1162.46     58.99 o 
  -6   2   4      776.55      831.48     39.50 o 
  -4   2   4      106.10      112.19     19.73 o 
  -2   2   4      443.04      502.89     50.23 o 
   0   2   4      553.65      621.33     39.98 o 
   2   2   4      444.95      499.81     42.87 o 
   4   2   4      512.66      536.70     40.84 o 
   6   2   4      142.49      150.75     26.32 o 
   8   2   4      116.29      192.69     24.66 o 
  10   2   4       79.98       48.99     19.72 o 
  12   2   4      436.86      452.15     43.98 o 
  14   2   4      553.26      694.55     48.95 o 
  16   2   4      450.79      351.51     42.03 o 
  18   2   4       49.71       53.25     20.93 o 
  20   2   4      190.70      195.76     31.76 o 
  22   2   4       11.37       63.56     24.40 o 
 -23   3   4        2.87      103.95     20.77 o 
 -21   3   4       43.30      100.80     33.97 o 
 -19   3   4      176.07      211.08     33.03 o 
 -17   3   4       11.08       38.24     18.61 o 
 -15   3   4       90.12      109.01     29.15 o 
 -13   3   4      321.62      351.55     35.81 o 
 -11   3   4      613.30      495.94     42.69 o 
  -9   3   4      186.60      143.23     19.10 o 
  -7   3   4      620.41      871.56     63.62 o 
  -5   3   4     1954.70     1992.67     47.67 o 
  -3   3   4      216.90      214.97     23.90 o 
  -1   3   4      323.67      333.34     31.27 o 
   1   3   4     1642.30     1730.69     64.40 o 
   3   3   4      204.05      206.98     23.90 o 
   5   3   4      514.27      526.65     50.22 o 
   7   3   4     3048.46     3131.42     62.94 o 
   9   3   4     5242.74     5558.21     63.73 o 
  11   3   4     1732.16     1846.77     59.11 o 
  13   3   4     1094.55     1342.32    105.55 o 
  15   3   4      548.05      671.76     48.60 o 
  17   3   4      695.63      609.08     62.64 o 
  19   3   4      227.08      224.87     34.56 o 
  21   3   4      555.60      528.42     49.44 o 
  23   3   4      108.78      125.26     54.72 o 
 -22   4   4        5.70       92.32     22.10 o 
 -20   4   4      365.31      344.51     61.11 o 
 -18   4   4      144.15      139.36     26.50 o 
 -16   4   4     1307.96     1319.38     64.17 o 
 -14   4   4      272.17      267.24     36.33 o 
 -12   4   4     2226.23     2473.65     58.95 o 
 -10   4   4      289.05      369.68     43.16 o 
  -8   4   4     4521.67     4409.11     88.01 o 
  -6   4   4      332.95      414.97     33.37 o 
  -4   4   4     2896.25     3051.15     48.73 o 
  -2   4   4      514.38      532.47     40.99 o 
   0   4   4     3172.76     3242.51     59.84 o 
   2   4   4      102.67      101.88     16.97 o 
   4   4   4     2906.69     3207.62     76.44 o 
   6   4   4      277.92      344.93     38.64 o 
   8   4   4     1681.06     1889.47     71.83 o 
  10   4   4      441.86      451.19     42.47 o 
  12   4   4      787.83      689.50     62.72 o 
  14   4   4      184.94      184.19     39.29 o 
  16   4   4     2157.76     2191.41     70.22 o 
  18   4   4       12.20       70.28     21.64 o 
  20   4   4      194.55      209.67     34.16 o 
  22   4   4      163.27      153.47     32.60 o 
 -23   5   4      167.78      120.81     45.38 o 
 -21   5   4       32.51       90.48     24.62 o 
 -19   5   4      298.72      312.15     39.15 o 
 -17   5   4      267.11      288.18     36.35 o 
 -15   5   4     1273.81     1371.55     70.25 o 
 -13   5   4     1112.64     1029.18     60.15 o 
 -11   5   4      496.02      340.37     42.18 o 
  -9   5   4     1464.78     1523.84     40.14 o 
  -7   5   4     1746.28     2110.41     60.33 o 
  -5   5   4     1878.28     1842.00     40.61 o 
  -3   5   4      537.30      543.81     40.15 o 
  -1   5   4     1223.27     1011.65     54.25 o 
   1   5   4     1000.54     1104.34     72.42 o 
   3   5   4     1980.71     1988.26     47.88 o 
   5   5   4     1908.23     1815.01     50.51 o 
   7   5   4      962.08     1067.08     60.68 o 
   9   5   4       90.14      119.80     23.31 o 
  11   5   4      799.02      882.48     64.26 o 
  13   5   4     1115.32     1243.95     68.36 o 
  15   5   4      176.92      161.41     34.41 o 
  17   5   4       63.62       69.88     22.77 o 
  19   5   4        4.32       72.98     27.76 o 
  21   5   4        4.20       51.00     30.80 o 
  23   5   4       21.68       96.40     32.13 o 
 -22   6   4       51.61       72.86     20.32 o 
 -20   6   4      154.69      167.76     35.12 o 
 -18   6   4       94.48       60.33     31.66 o 
 -16   6   4      594.16      540.97     43.31 o 
 -14   6   4       63.81       42.36     20.75 o 
 -12   6   4       24.82       65.17     27.27 o 
 -10   6   4      681.75      690.12     58.10 o 
  -8   6   4     1173.00     1137.72     59.73 o 
  -6   6   4      135.14      149.90     21.39 o 
  -4   6   4      274.19      343.31     33.85 o 
  -2   6   4      140.02      104.50     20.66 o 
   0   6   4      304.48      192.47     25.40 o 
   2   6   4      771.02      691.30     56.27 o 
   4   6   4      328.54      448.06     45.48 o 
   6   6   4      132.33      161.54     48.70 o 
   8   6   4      403.12      469.95     35.44 o 
  10   6   4      143.34      147.34     34.11 o 
  12   6   4      735.13      795.38     48.76 o 
  14   6   4       90.41      135.70     22.39 o 
  16   6   4      287.89      344.96     39.69 o 
  18   6   4      143.11      160.26     33.85 o 
  20   6   4       32.88       47.75     23.07 o 
  22   6   4       16.59       68.62     26.37 o 
 -21   7   4       11.11       91.66     25.19 o 
 -19   7   4       92.93       96.35     19.43 o 
 -17   7   4       62.80      131.57     32.05 o 
 -15   7   4      240.40      254.24     29.75 o 
 -13   7   4       74.45       83.26     16.18 o 
 -11   7   4       71.64       90.99     16.52 o 
  -9   7   4      312.33      266.59     27.52 o 
  -7   7   4     1262.16     1028.74     68.05 o 
  -5   7   4      981.81     1012.13     53.28 o 
  -3   7   4     3061.33     3196.99     77.09 o 
  -1   7   4      174.42      201.62     30.11 o 
   1   7   4     2134.09     2057.22     65.23 o 
   3   7   4      630.73      786.38     31.84 o 
   5   7   4     1723.73     2149.67     82.65 o 
   7   7   4     1257.68     1079.98     46.84 o 
   9   7   4      659.16      578.13     49.22 o 
  11   7   4     2284.94     2361.75     87.25 o 
  13   7   4      556.65      477.95     44.07 o 
  15   7   4      274.68      289.08     38.33 o 
  17   7   4      365.55      373.27     52.27 o 
  19   7   4      168.60      206.33     32.15 o 
  21   7   4      386.29      274.17     54.08 o 
 -22   8   4        8.57       52.43     27.29 o 
 -20   8   4      276.85      257.92     38.58 o 
 -18   8   4      109.05       69.19     25.77 o 
 -16   8   4       37.36       60.83     17.61 o 
 -14   8   4      144.35      200.05     31.40 o 
 -12   8   4      450.85      426.01     47.60 o 
 -10   8   4      516.25      628.94     37.74 o 
  -8   8   4     5362.28     5595.70     55.85 o 
  -6   8   4      414.66      354.08     36.30 o 
  -4   8   4     1717.87     1790.70     81.29 o 
  -2   8   4      118.32      134.49     27.45 o 
   0   8   4     2742.11     3102.53     71.75 o 
   2   8   4     1191.00     1180.38     70.33 o 
   4   8   4     4538.60     4601.68    109.25 o 
   6   8   4     1160.55     1274.28     77.45 o 
   8   8   4     5381.26     5898.06     95.58 o 
  10   8   4       25.12       96.77     22.45 o 
  12   8   4     1840.47     1949.44     98.29 o 
  14   8   4       26.00       74.71     17.81 o 
  16   8   4      753.22      690.17     66.56 o 
  18   8   4        1.22       39.85     30.81 o 
  20   8   4      323.68      273.47     49.00 o 
  22   8   4       39.59       59.37     26.34 o 
 -21   9   4       80.88       84.92     35.21 o 
 -19   9   4      332.31      324.01     53.78 o 
 -17   9   4      328.96      431.63     72.23 o 
 -15   9   4      317.26      426.44     52.10 o 
 -13   9   4      124.57      113.84     28.03 o 
 -11   9   4     1223.32     1182.44     39.06 o 
  -9   9   4     1031.98      928.97     54.17 o 
  -7   9   4      689.57      773.79     68.08 o 
  -5   9   4       83.66      106.77     31.37 o 
  -3   9   4     5210.99     5365.09     85.58 o 
  -1   9   4     1191.20     1297.59     58.82 o 
   1   9   4      942.97      969.74     63.91 o 
   3   9   4      179.61       68.06     22.77 o 
   5   9   4     1486.48     1654.61     60.06 o 
   7   9   4      316.24      355.62     37.16 o 
   9   9   4     1049.05      894.97     50.80 o 
  11   9   4      153.85      142.96     27.26 o 
  13   9   4      295.37      314.70     37.38 o 
  15   9   4      493.78      396.19     46.79 o 
  17   9   4      134.85      104.55     26.93 o 
  19   9   4       60.22       91.71     26.61 o 
  21   9   4        9.10        5.32     43.79 o 
 -20  10   4      360.18      251.10     66.44 o 
 -18  10   4       14.66       62.23     36.85 o 
 -16  10   4      107.82       68.36     48.07 o 
 -14  10   4        5.07       40.32     19.01 o 
 -12  10   4      100.89      152.69     39.46 o 
 -10  10   4      592.05      520.04     48.43 o 
  -8  10   4       24.88       58.87     22.01 o 
  -6  10   4      140.40      157.88     32.81 o 
  -4  10   4      434.97      547.58     55.18 o 
  -2  10   4       79.78       93.06     21.95 o 
   0  10   4      645.01      568.19     56.41 o 
   2  10   4       73.26       96.40     32.08 o 
   4  10   4      292.10      270.11     34.57 o 
   6  10   4      680.46      734.80     78.54 o 
   8  10   4      514.83      605.86     64.20 o 
  10  10   4      587.43      460.42     44.68 o 
  12  10   4       87.36       72.27     21.59 o 
  14  10   4      118.40      123.01     33.16 o 
  16  10   4       41.76       55.34     19.90 o 
  18  10   4       67.10       40.97     27.74 o 
  20  10   4       59.42       89.43     36.27 o 
 -21  11   4       54.24      140.43     45.16 o 
 -19  11   4       24.85       66.38     45.21 o 
 -17  11   4        3.83       66.68     28.45 o 
 -15  11   4       15.45       52.66     31.79 o 
 -13  11   4       19.24       91.71     30.34 o 
 -11  11   4      174.59      128.08     24.02 o 
  -9  11   4      150.06      154.60     28.56 o 
  -7  11   4     2277.14     2272.30     73.33 o 
  -5  11   4      788.56      876.65     67.61 o 
  -3  11   4     1757.11     1903.22     79.83 o 
  -1  11   4      674.26      746.57     70.14 o 
   1  11   4      822.71      921.56     54.24 o 
   3  11   4      612.66      603.82     49.36 o 
   5  11   4      492.74      412.03     41.92 o 
   7  11   4       75.47      137.91     25.72 o 
   9  11   4     1253.58     1369.69     46.32 o 
  11  11   4      181.99       96.08     44.43 o 
  13  11   4     1037.62     1082.87    103.12 o 
  15  11   4      392.44      373.17     59.68 o 
  17  11   4      448.18      493.62     52.11 o 
  19  11   4       40.07      114.93     31.93 o 
  21  11   4      192.72      187.20     41.98 o 
 -20  12   4      224.18      274.55     58.30 o 
 -18  12   4      262.88      248.39     50.88 o 
 -16  12   4      231.82      205.79     55.83 o 
 -14  12   4       58.45      150.95     31.51 o 
 -12  12   4      497.72      525.41     54.91 o 
 -10  12   4       87.49      100.20     29.72 o 
  -8  12   4     1877.22     1767.26     84.02 o 
  -6  12   4      736.07      811.69     61.98 o 
  -4  12   4      750.17      651.53     64.05 o 
  -2  12   4      430.38      360.12     48.19 o 
   0  12   4     2939.20     3013.26    135.97 o 
   2  12   4      686.24      763.03     61.39 o 
   4  12   4     2253.24     2506.85    115.51 o 
   6  12   4       23.35       30.25     28.59 o 
   8  12   4      468.31      479.44     44.50 o 
  10  12   4      106.13      139.02     22.78 o 
  12  12   4      498.33      518.05    113.50 o 
  14  12   4      169.07      193.11     48.23 o 
  16  12   4      231.96      250.96     39.36 o 
  18  12   4      110.79       96.97     33.19 o 
  20  12   4      173.63      175.68     35.52 o 
 -19  13   4      239.31      212.28     84.56 o 
 -17  13   4       81.23      108.56     30.72 o 
 -15  13   4      416.25      558.28    133.84 o 
 -13  13   4       34.14       53.47     13.87 o 
 -11  13   4     1042.34      913.20     58.69 o 
  -9  13   4      302.13      242.53     54.70 o 
  -7  13   4      545.19      462.96     45.67 o 
  -5  13   4     1116.26     1267.08     82.75 o 
  -3  13   4     1076.76     1066.87     84.50 o 
  -1  13   4       74.81      108.72     22.30 o 
   1  13   4     1800.79     1883.74     69.59 o 
   3  13   4      325.53      349.40     46.69 o 
   5  13   4     1089.34     1074.24     54.60 o 
   7  13   4       73.63       75.16     26.77 o 
   9  13   4      121.86      111.25     34.95 o 
  11  13   4       18.75       51.03     27.46 o 
  13  13   4       32.89       62.42     44.03 o 
  15  13   4       25.62      112.94     27.82 o 
  17  13   4       42.85       46.15     37.62 o 
  19  13   4        4.37       44.73     34.70 o 
 -18  14   4       76.39       77.83     38.14 o 
 -16  14   4      390.29      415.56     96.82 o 
 -14  14   4      297.13      330.50     45.46 o 
 -12  14   4      168.02      185.39     33.94 o 
 -10  14   4      121.19      170.99     36.07 o 
  -8  14   4       28.81        0.00     31.96 o 
  -6  14   4       88.00       92.24     22.64 o 
  -4  14   4      187.63      215.19     76.48 o 
  -2  14   4      553.78      589.76     68.81 o 
   0  14   4      199.58      294.88     52.75 o 
   2  14   4      639.11      593.39     49.36 o 
   4  14   4      271.29      232.99     31.44 o 
   6  14   4       62.66       43.02     30.74 o 
   8  14   4      144.17      167.71     26.39 o 
  10  14   4        5.14       10.98     31.85 o 
  12  14   4       62.01      141.65     34.50 o 
  14  14   4      299.19      280.10     40.45 o 
  16  14   4      206.01      192.08     55.99 o 
  18  14   4       19.36       93.92     27.89 o 
 -17  15   4       45.67       70.79     43.32 o 
 -15  15   4      242.66      167.04     37.78 o 
 -13  15   4       26.01        5.88     33.59 o 
 -11  15   4      388.28      355.56     43.71 o 
  -9  15   4      491.47      369.25     51.87 o 
  -7  15   4      286.63      324.30     51.01 o 
  -5  15   4      179.16      134.94     32.87 o 
  -3  15   4      542.42      680.70     68.19 o 
  -1  15   4       12.65       46.73     50.05 o 
   1  15   4       77.68       70.72     40.59 o 
   3  15   4       86.93       89.98     21.22 o 
   5  15   4     1265.84     1558.82     87.34 o 
   7  15   4      240.35      194.45     34.93 o 
   9  15   4      326.24      393.39     55.21 o 
  11  15   4       15.54       56.60     32.89 o 
  13  15   4      413.67      503.09     54.14 o 
  15  15   4      239.09      208.93     37.60 o 
  17  15   4      380.17      267.90     66.31 o 
 -16  16   4      331.10      347.20     51.23 o 
 -14  16   4      204.92      127.48     31.64 o 
 -12  16   4      230.72      199.33     35.50 o 
 -10  16   4       45.73       90.06     43.49 o 
  -8  16   4      766.08      818.89     84.50 o 
  -6  16   4      287.94      292.62     41.80 o 
  -4  16   4     2176.08     2260.80    135.65 o 
  -2  16   4      450.85      522.15     53.79 o 
   0  16   4      706.94      789.81     71.65 o 
   2  16   4      329.00      331.06     41.40 o 
   4  16   4     1322.57     1331.14     86.72 o 
   6  16   4      600.77      588.49     60.83 o 
   8  16   4       30.99       75.38     23.46 o 
  10  16   4      103.86      130.45     34.32 o 
  12  16   4      239.66      197.80     43.24 o 
  14  16   4      390.32      320.95     68.41 o 
  16  16   4      330.21      247.10     70.16 o 
 -15  17   4      383.66      312.75     56.22 o 
 -13  17   4       44.29       89.34     35.61 o 
 -11  17   4      460.26      376.83     84.90 o 
  -9  17   4      132.08      106.11     41.23 o 
  -7  17   4      381.27      368.21     59.81 o 
  -5  17   4       66.08       32.98     32.43 o 
  -3  17   4      704.41      716.89     86.81 o 
  -1  17   4      138.40       93.17     41.79 o 
   1  17   4      551.59      499.71     73.02 o 
   3  17   4       11.76       82.74     23.85 o 
   5  17   4      268.85      316.07     65.89 o 
   7  17   4       63.78       61.01     16.93 o 
   9  17   4      324.26      263.48     43.90 o 
  11  17   4        3.71       20.49     31.25 o 
  13  17   4       78.52       46.53     35.55 o 
  15  17   4       46.08       66.26     28.90 o 
 -14  18   4       18.15       39.96     26.49 o 
 -12  18   4      110.91      153.40     48.02 o 
 -10  18   4       65.71       87.31     49.65 o 
  -8  18   4        0.90       46.07     25.77 o 
  -6  18   4      144.01       93.24     40.64 o 
  -4  18   4       13.09       67.92     23.85 o 
  -2  18   4       49.18        0.00     46.37 o 
   0  18   4      512.57      608.00     64.44 o 
   2  18   4       39.80       51.81     17.47 o 
   4  18   4      144.17      253.11     59.53 o 
   6  18   4       95.33       95.47     37.87 o 
   8  18   4      107.46      115.92     41.91 o 
  10  18   4       13.98       75.19     25.76 o 
  12  18   4      264.52      265.33    100.13 o 
  14  18   4       78.54       89.69     43.60 o 
 -13  19   4        4.18       31.29     57.43 o 
 -11  19   4       40.47       43.03     29.13 o 
  -9  19   4       60.23       91.05     39.95 o 
  -7  19   4      170.24      229.04     51.80 o 
  -5  19   4        4.12       11.72     27.76 o 
  -3  19   4      231.37      185.99     41.50 o 
  -1  19   4       11.91       44.20     22.47 o 
   1  19   4      820.58      763.41     66.22 o 
   3  19   4      176.87      211.22     41.36 o 
   5  19   4      285.36      245.61     70.46 o 
   7  19   4       91.85       99.33     34.95 o 
   9  19   4      338.04      374.76     58.84 o 
  11  19   4       24.36       59.52     33.16 o 
  13  19   4      252.71      207.65     44.50 o 
 -12  20   4      172.20      126.78     81.74 o 
 -10  20   4       62.90       89.85     31.59 o 
  -8  20   4      325.95      358.00     63.59 o 
  -6  20   4       36.14       71.37     24.00 o 
  -4  20   4      188.38      202.49     47.46 o 
  -2  20   4      192.02      153.55     27.16 o 
   0  20   4      560.24      591.33     63.27 o 
   2  20   4      206.18      192.94     41.31 o 
   4  20   4      361.02      366.33     64.54 o 
   6  20   4      153.66      129.53     33.05 o 
   8  20   4      276.74      242.75     34.83 o 
  10  20   4      359.38      337.08     62.21 o 
  12  20   4      218.83       92.48     53.25 o 
 -11  21   4      192.79      176.11     40.36 o 
  -9  21   4        8.85       30.94     39.36 o 
  -7  21   4      383.88      391.23     70.54 o 
  -5  21   4        4.04      107.23     26.36 o 
  -3  21   4      556.15      526.12     61.31 o 
  -1  21   4      179.57      138.57     50.39 o 
   1  21   4      176.57      172.19     36.56 o 
   3  21   4       44.08       63.17     31.95 o 
   5  21   4       34.01       84.00     29.78 o 
   7  21   4       10.93       59.31     26.75 o 
   9  21   4       82.43       73.68     35.43 o 
  11  21   4       54.26       79.85     34.49 o 
  -8  22   4       41.78      116.92     30.45 o 
  -6  22   4       15.71       61.25     30.89 o 
  -4  22   4      161.76      166.42     39.25 o 
  -2  22   4       11.75       63.51     32.68 o 
   0  22   4        2.73       67.16     33.35 o 
   2  22   4        3.74       10.79     37.12 o 
   4  22   4        5.79       57.08     18.61 o 
   6  22   4       51.16       44.88     25.32 o 
   8  22   4        8.04       31.10     35.09 o 
  -5  23   4       21.39       54.91     37.34 o 
  -3  23   4      109.98       97.92     36.85 o 
  -1  23   4       56.38       46.33     25.68 o 
   1  23   4      129.41      148.79     44.47 o 
   3  23   4        2.81       29.74     40.76 o 
   5  23   4      167.83      162.94     78.97 o 
   1   0   5       43.67       30.33     16.75 o 
   3   0   5      595.90      639.27     53.49 o 
   5   0   5      865.03      945.47     58.37 o 
   7   0   5     1185.31     1224.38     61.38 o 
   9   0   5      246.88      307.92     41.17 o 
  11   0   5       53.69       49.88     23.81 o 
  13   0   5      287.53      240.87     29.61 o 
  15   0   5        0.60       15.18     27.48 o 
  17   0   5      181.29      108.43     28.31 o 
  19   0   5       72.63      110.14     40.15 o 
 -20   1   5       53.41       42.43     31.05 o 
 -18   1   5      106.44       82.77     23.35 o 
 -16   1   5      422.17      443.08     46.52 o 
 -14   1   5      350.08      331.08     40.70 o 
 -12   1   5      862.69      865.22     63.68 o 
 -10   1   5       64.40       68.65     22.34 o 
  -8   1   5       91.06       56.03     23.58 o 
  -6   1   5      799.98      685.02     48.32 o 
  -4   1   5       94.46       81.56     43.61 o 
  -2   1   5     1102.74     1089.43     68.14 o 
   0   1   5       41.77       97.32     21.26 o 
   2   1   5       15.56       52.14     23.52 o 
   4   1   5      208.01      176.29     30.53 o 
   6   1   5      929.09      895.31     87.30 o 
   8   1   5       51.29      109.34     25.73 o 
  10   1   5     1974.50     1870.57     61.94 o 
  12   1   5       63.14       92.12     24.36 o 
  14   1   5      444.58      357.99     64.47 o 
  16   1   5      133.03      132.15     34.21 o 
  18   1   5      247.01      180.53     33.87 o 
  20   1   5        8.89       48.21     22.05 o 
 -19   2   5      151.13      114.62     33.58 o 
 -17   2   5      138.38      136.90     31.91 o 
 -15   2   5      187.33      194.26     36.83 o 
 -13   2   5       55.76       66.06     28.75 o 
 -11   2   5      135.48      102.03     26.40 o 
  -9   2   5      655.23      643.80     56.17 o 
  -7   2   5     2188.26     2210.88    112.07 o 
  -5   2   5     1436.22     1446.60     59.38 o 
  -3   2   5       57.91       49.11     28.76 o 
  -1   2   5       15.55       42.13     17.26 o 
   1   2   5     1111.88     1129.56     77.58 o 
   3   2   5      750.31      791.25     44.73 o 
   5   2   5      295.05      262.94     32.59 o 
   7   2   5     1626.27     1551.90     67.28 o 
   9   2   5      942.03      959.57     95.10 o 
  11   2   5      404.68      352.60     54.11 o 
  13   2   5       16.52       51.00     27.18 o 
  15   2   5      413.30      452.47     54.92 o 
  17   2   5      225.06      241.94     33.00 o 
  19   2   5      133.77      165.22     37.35 o 
 -20   3   5       11.82       46.25     30.60 o 
 -18   3   5      119.29      110.72     28.45 o 
 -16   3   5       73.81       83.58     28.26 o 
 -14   3   5      788.22      723.59     63.51 o 
 -12   3   5      165.10      155.51     26.29 o 
 -10   3   5     1908.67     1962.50     64.88 o 
  -8   3   5      141.97      178.79     33.06 o 
  -6   3   5      208.41      145.12     21.49 o 
  -4   3   5      415.43      349.42     40.63 o 
  -2   3   5      757.35      817.65     55.41 o 
   0   3   5      591.34      647.36     50.60 o 
   2   3   5       50.90       69.44     18.78 o 
   4   3   5      939.21     1032.92     69.86 o 
   6   3   5      412.33      289.56     42.75 o 
   8   3   5      540.36      558.52     57.13 o 
  10   3   5       17.31       36.49     18.15 o 
  12   3   5      620.06      520.82     51.34 o 
  14   3   5       45.61       28.05     42.90 o 
  16   3   5       59.50       50.48     29.22 o 
  18   3   5       53.97       68.02     22.47 o 
  20   3   5        9.64       52.31     29.03 o 
 -19   4   5       20.43       80.99     22.89 o 
 -17   4   5      206.77      147.69     30.56 o 
 -15   4   5       63.65       83.70     30.47 o 
 -13   4   5       74.63       60.52     26.17 o 
 -11   4   5      237.52      250.81     33.76 o 
  -9   4   5      173.84      187.05     23.12 o 
  -7   4   5      535.97      523.83     46.25 o 
  -5   4   5       29.60       61.03     17.07 o 
  -3   4   5      920.39      857.57     63.97 o 
  -1   4   5      216.73      213.46     28.16 o 
   1   4   5      100.98      125.80     26.50 o 
   3   4   5      406.70      451.81     52.03 o 
   5   4   5      227.64      270.12     37.58 o 
   7   4   5        6.12       35.69     41.01 o 
   9   4   5      617.67      683.18     42.71 o 
  11   4   5       92.43      154.87     25.48 o 
  13   4   5      269.46      255.75     52.10 o 
  15   4   5      208.36      164.86     37.28 o 
  17   4   5      101.01       86.41     42.00 o 
  19   4   5      125.93      175.10     39.01 o 
 -20   5   5       23.72       57.76     21.30 o 
 -18   5   5       55.67       64.49     31.66 o 
 -16   5   5      203.61      146.11     37.03 o 
 -14   5   5       55.83       72.96     19.67 o 
 -12   5   5      336.90      391.59     39.37 o 
 -10   5   5      115.01      113.08     23.95 o 
  -8   5   5      310.91      268.34     31.05 o 
  -6   5   5     1750.65     1479.89     72.92 o 
  -4   5   5      241.48      303.66     31.01 o 
  -2   5   5      288.75      271.73     32.38 o 
   0   5   5      856.10      953.99     51.97 o 
   2   5   5     1413.02     1688.68    109.46 o 
   4   5   5       26.88       74.13     20.26 o 
   6   5   5     1205.65     1187.77     63.72 o 
   8   5   5      466.05      432.78     42.33 o 
  10   5   5      900.98      938.28     72.49 o 
  12   5   5      263.07      363.92     55.90 o 
  14   5   5      178.10      147.21     31.58 o 
  16   5   5      131.47      155.64     30.14 o 
  18   5   5      257.09      268.92     45.35 o 
  20   5   5       35.57       55.37     20.67 o 
 -19   6   5      141.53      133.65     50.76 o 
 -17   6   5       36.06       80.90     28.66 o 
 -15   6   5       72.84      116.96     43.14 o 
 -13   6   5      358.04      340.95     37.41 o 
 -11   6   5      302.55      275.08     41.72 o 
  -9   6   5     1409.05     1708.56    229.81 o 
  -7   6   5      953.65      904.85     53.99 o 
  -5   6   5     1177.02     1031.97     57.39 o 
  -3   6   5      400.89      356.55     32.12 o 
  -1   6   5      913.81      996.71     88.47 o 
   1   6   5      782.56      917.18     67.78 o 
   3   6   5      222.23      209.54     29.28 o 
   5   6   5     1748.06     1542.87    133.95 o 
   7   6   5      429.66      481.48     33.77 o 
   9   6   5       89.44       80.45     23.94 o 
  11   6   5      274.42      252.76     36.47 o 
  13   6   5      344.36      330.82     42.18 o 
  15   6   5       35.76       43.32     27.57 o 
  17   6   5      321.53      318.04     45.88 o 
  19   6   5      131.73      129.20     31.08 o 
 -18   7   5      233.05      169.17     32.20 o 
 -16   7   5        3.56       24.69     37.57 o 
 -14   7   5      193.94      212.06     47.44 o 
 -12   7   5       73.43       85.96     25.15 o 
 -10   7   5      984.48      894.96     72.16 o 
  -8   7   5       30.43       84.65     27.36 o 
  -6   7   5      429.84      352.59     38.13 o 
  -4   7   5        7.84       22.43     20.63 o 
  -2   7   5     1640.28     1517.83     67.93 o 
   0   7   5     1200.05     1316.76     86.45 o 
   2   7   5     2186.21     2219.58     86.49 o 
   4   7   5      530.31      536.34     55.09 o 
   6   7   5      930.19      878.15     83.86 o 
   8   7   5       53.83       98.06     23.19 o 
  10   7   5       93.07      103.42     34.83 o 
  12   7   5       55.84      125.06     31.75 o 
  14   7   5      192.06      188.93     31.23 o 
  16   7   5      330.42      203.84     48.87 o 
  18   7   5       77.98       84.10     30.93 o 
 -19   8   5       43.38       79.93     29.27 o 
 -17   8   5        9.02       86.13     50.31 o 
 -15   8   5       19.03       54.57     46.16 o 
 -13   8   5      321.67      232.54     42.92 o 
 -11   8   5      257.57      317.23     42.09 o 
  -9   8   5       62.31       64.46     23.53 o 
  -7   8   5       54.24       82.30     22.96 o 
  -5   8   5      456.95      463.38     51.33 o 
  -3   8   5      563.31      531.45     44.62 o 
  -1   8   5       50.91       90.62     33.86 o 
   1   8   5       90.34      106.71     23.25 o 
   3   8   5      147.79      168.98     29.51 o 
   5   8   5      301.86      345.30     34.98 o 
   7   8   5       28.48       33.10     27.81 o 
   9   8   5       93.63      115.18     29.97 o 
  11   8   5       82.34      129.01     40.31 o 
  13   8   5       57.01       45.05     23.15 o 
  15   8   5       70.67       62.74     36.29 o 
  17   8   5       51.93       75.33     30.19 o 
  19   8   5       83.84      149.16     38.80 o 
 -18   9   5       53.72       90.58     40.45 o 
 -16   9   5      514.46      527.48    115.81 o 
 -14   9   5       20.53       63.89     43.05 o 
 -12   9   5       61.33      107.95     32.39 o 
 -10   9   5      293.19      252.57     42.05 o 
  -8   9   5       90.78       69.87     30.60 o 
  -6   9   5       90.40       97.59     29.38 o 
  -4   9   5      603.44      594.57     55.43 o 
  -2   9   5      948.43      895.94     61.98 o 
   0   9   5      237.16      254.44     31.75 o 
   2   9   5      658.34      663.21     52.91 o 
   4   9   5      183.24      163.43     45.24 o 
   6   9   5     1404.52     1619.73    109.86 o 
   8   9   5       65.60       87.90     34.99 o 
  10   9   5      406.53      431.78     55.12 o 
  12   9   5       28.88       53.98     34.18 o 
  14   9   5      327.64      295.53     66.05 o 
  16   9   5       88.01       93.71     58.06 o 
  18   9   5      141.79      184.36     45.31 o 
 -17  10   5      136.48      142.47     42.80 o 
 -15  10   5       54.48       66.90     29.56 o 
 -13  10   5      252.66      236.47     41.45 o 
 -11  10   5      373.81      480.47     64.84 o 
  -9  10   5      409.63      458.52     64.67 o 
  -7  10   5       88.90       97.45     31.71 o 
  -5  10   5      902.65      994.44    104.62 o 
  -3  10   5       18.34       21.89     29.62 o 
  -1  10   5     1979.71     1674.81    120.37 o 
   1  10   5       60.94       74.25     24.77 o 
   3  10   5     1920.07     2172.93    171.24 o 
   5  10   5      117.89      124.02     34.15 o 
   7  10   5      982.05      867.30     73.37 o 
   9  10   5      289.39      238.46     50.14 o 
  11  10   5       96.41       81.52     23.74 o 
  13  10   5       25.63       90.78     27.60 o 
  15  10   5      416.16      466.90     61.81 o 
  17  10   5      109.75       75.21     33.08 o 
 -16  11   5      100.23      110.83     57.00 o 
 -14  11   5      356.72      344.77     51.61 o 
 -12  11   5       55.18       74.10     36.34 o 
 -10  11   5       97.75       85.83     28.61 o 
  -8  11   5       78.12      102.79     30.60 o 
  -6  11   5      274.17      286.26     49.07 o 
  -4  11   5       92.68       65.95     31.55 o 
  -2  11   5      406.21      332.35     49.97 o 
   0  11   5       52.88       62.15     24.43 o 
   2  11   5      136.10      167.58     31.22 o 
   4  11   5      246.15      257.54     43.46 o 
   6  11   5      298.02      250.15     37.99 o 
   8  11   5      264.48      255.72     47.32 o 
  10  11   5      370.98      419.60     49.81 o 
  12  11   5      174.65      116.64     34.56 o 
  14  11   5       79.98       91.06     31.26 o 
  16  11   5      108.13      149.35     43.58 o 
 -15  12   5      188.97      107.29     44.24 o 
 -13  12   5       92.05      185.74     46.36 o 
 -11  12   5      170.11      143.05     48.18 o 
  -9  12   5       29.14       36.46     47.92 o 
  -7  12   5       56.90       78.77     24.84 o 
  -5  12   5      269.19      236.25     42.96 o 
  -3  12   5      617.89      592.41     48.81 o 
  -1  12   5       62.39       51.55     46.66 o 
   1  12   5      853.46      866.44     45.81 o 
   3  12   5      162.64      155.14     31.97 o 
   5  12   5      349.75      497.58     71.06 o 
   7  12   5       75.36       54.55     31.48 o 
   9  12   5       64.99       66.89     24.91 o 
  11  12   5       54.23       78.17     21.97 o 
  13  12   5       63.98       41.64     34.70 o 
  15  12   5      177.99      156.26     46.46 o 
 -16  13   5        8.65       64.32     37.58 o 
 -14  13   5       11.80       65.20     20.63 o 
 -12  13   5       62.06       65.43     28.64 o 
 -10  13   5       25.03       74.08     27.62 o 
  -8  13   5       59.98      117.29     27.86 o 
  -6  13   5      350.61      384.76     52.65 o 
  -4  13   5      265.60      284.99     38.85 o 
  -2  13   5       13.46       77.03     32.05 o 
   0  13   5      280.27      246.57     44.10 o 
   2  13   5       50.97       68.74     26.25 o 
   4  13   5       70.16      102.39     25.51 o 
   6  13   5      350.38      307.41     36.66 o 
   8  13   5      322.54      249.19     48.60 o 
  10  13   5      253.07      270.80     65.52 o 
  12  13   5       94.88      146.63     38.93 o 
  14  13   5       38.76       76.42     27.15 o 
  16  13   5       70.04       48.41     55.41 o 
 -15  14   5        3.84       22.99     24.40 o 
 -13  14   5       38.05       53.86     49.43 o 
 -11  14   5       82.33       94.66     36.94 o 
  -9  14   5      328.01      262.82     59.35 o 
  -7  14   5      194.69      173.55     27.03 o 
  -5  14   5      171.83      140.78     45.46 o 
  -3  14   5       48.51       77.42     26.86 o 
  -1  14   5      455.74      410.40     53.71 o 
   1  14   5      349.45      385.93     43.84 o 
   3  14   5      772.49      703.10     68.30 o 
   5  14   5       58.13       78.07     25.46 o 
   7  14   5      193.41      218.60     26.36 o 
   9  14   5       19.54       69.56     31.57 o 
  11  14   5      353.51      390.44    123.68 o 
  13  14   5       12.61        3.76     23.52 o 
  15  14   5      102.42       92.13     32.43 o 
 -14  15   5      100.30       36.99     33.18 o 
 -12  15   5      176.05      186.63     49.21 o 
 -10  15   5      413.85      463.03     56.05 o 
  -8  15   5       72.40       85.32     38.43 o 
  -6  15   5       36.47       36.40     29.37 o 
  -4  15   5      211.18      209.94     35.89 o 
  -2  15   5      405.11      426.84     94.46 o 
   0  15   5        0.75       42.21     19.95 o 
   2  15   5      192.09      164.75     37.19 o 
   4  15   5       67.36       87.76     26.57 o 
   6  15   5       73.10      122.48     36.76 o 
   8  15   5       16.69       78.34     30.15 o 
  10  15   5       55.81       98.02     32.70 o 
  12  15   5      191.46      110.66     42.92 o 
  14  15   5        3.06       78.27     56.30 o 
 -13  16   5       71.01       78.65     41.01 o 
 -11  16   5      111.47      284.18     52.97 o 
  -9  16   5       90.15       92.87     37.70 o 
  -7  16   5      333.75      323.70     54.61 o 
  -5  16   5      131.30       63.34     29.41 o 
  -3  16   5       54.92       40.80     30.80 o 
  -1  16   5      132.36      175.71     30.98 o 
   1  16   5      426.07      397.97     52.55 o 
   3  16   5       74.72       78.56     28.63 o 
   5  16   5      194.68      167.76     44.41 o 
   7  16   5        3.79       67.98     30.31 o 
   9  16   5      522.90      619.14    183.70 o 
  11  16   5       97.42      130.98     39.21 o 
  13  16   5        8.68       62.23     22.99 o 
 -10  17   5      113.58      142.33     34.71 o 
  -8  17   5       54.38       56.92     35.78 o 
  -6  17   5      320.65      329.20     50.79 o 
  -4  17   5      105.31      106.98     28.21 o 
  -2  17   5      227.82      213.49     41.48 o 
   0  17   5      184.07      176.38     39.31 o 
   2  17   5      144.04      149.68     29.74 o 
   4  17   5      207.94      158.43     28.69 o 
   6  17   5       37.55       59.27     32.87 o 
   8  17   5        9.24       84.50     25.34 o 
  10  17   5      142.73      185.05     46.79 o 
  -9  18   5      141.19      142.58     39.78 o 
  -7  18   5       78.05       84.84     26.67 o 
  -5  18   5      256.47      156.96     44.45 o 
  -3  18   5       54.23       58.33     28.97 o 
  -1  18   5      248.12      181.29     50.32 o 
   1  18   5      106.40       93.93     29.38 o 
   3  18   5      129.19       95.29     27.45 o 
   5  18   5       54.63       81.25     46.95 o 
   7  18   5      233.18      268.91     58.47 o 
   9  18   5       54.78       89.73     34.09 o 
  -8  19   5       83.73       99.20     33.53 o 
  -6  19   5      130.55      180.66     39.34 o 
  -4  19   5      128.56      131.76     31.84 o 
  -2  19   5      133.11      166.63     34.66 o 
   0  19   5       72.20       98.41     25.05 o 
   2  19   5      149.18      122.50     30.33 o 
   4  19   5       19.86       80.34     30.85 o 
   6  19   5      140.53      127.25     29.68 o 
   8  19   5       46.61       24.35     33.32 o 
  -5  20   5       34.53       66.89     20.92 o 
  -3  20   5        9.73       51.77     27.12 o 
  -1  20   5        8.68      104.83     23.44 o 
   1  20   5       50.81       65.08     25.35 o 
   3  20   5       11.73        2.89     37.41 o 
   5  20   5       23.31       69.12     35.21 o 
   0   0   6       92.50       66.06     26.00 o 
   2   0   6      207.94      163.91     24.17 o 
   4   0   6       63.44       30.66     24.28 o 
   6   0   6       26.25       55.87     23.58 o 
   8   0   6       15.18       41.61     25.06 o 
  10   0   6      314.87      276.30     39.02 o 
  12   0   6       25.16       50.73     18.59 o 
  14   0   6       51.20       94.21     20.55 o 
  16   0   6       15.79       59.43     26.23 o 
 -15   1   6       32.28       81.62     43.72 o 
 -13   1   6       47.71       75.08     32.37 o 
 -11   1   6       50.13       48.09     31.15 o 
  -9   1   6      262.73      201.01     29.18 o 
  -7   1   6      112.37       87.65     24.01 o 
  -5   1   6      108.37       92.63     21.17 o 
  -3   1   6      142.97      173.39     58.72 o 
  -1   1   6        5.53       73.14     18.29 o 
   1   1   6        4.27       39.24     22.85 o 
   3   1   6       44.61       62.08     26.17 o 
   5   1   6      100.93       66.33     29.41 o 
   7   1   6      347.06      390.77     58.18 o 
   9   1   6      273.56      219.99     28.28 o 
  11   1   6      303.91      272.61     53.03 o 
  13   1   6      119.26      149.75     37.96 o 
  15   1   6       71.85       76.84     29.60 o 
 -16   2   6       81.02       67.96     37.03 o 
 -14   2   6      109.55      146.15     31.24 o 
 -12   2   6      109.58      136.21     47.23 o 
 -10   2   6      733.77      772.93     75.35 o 
  -8   2   6      129.33      101.04     36.16 o 
  -6   2   6      252.57      288.66     32.25 o 
  -4   2   6      260.94      149.63     28.09 o 
  -2   2   6       90.94       83.33     24.74 o 
   0   2   6      207.89      252.71     27.46 o 
   2   2   6       85.64       83.59     22.94 o 
   4   2   6      206.09      173.13     43.60 o 
   6   2   6      288.24      287.78     33.30 o 
   8   2   6        1.06       16.34     27.16 o 
  10   2   6       29.39       43.97     28.63 o 
  12   2   6       16.43       53.48     23.21 o 
  14   2   6      153.60      165.39     39.19 o 
  16   2   6       71.83      110.78     27.75 o 
 -15   3   6       46.13       26.31     25.90 o 
 -13   3   6      118.19      134.25     37.15 o 
 -11   3   6      112.48       68.03     33.51 o 
  -9   3   6      308.51      261.07     50.67 o 
  -7   3   6      230.34      208.77     39.70 o 
  -5   3   6       44.57       37.82     28.23 o 
  -3   3   6      770.32      812.36     69.02 o 
  -1   3   6       40.36       64.08     19.83 o 
   1   3   6      137.50      106.12     22.80 o 
   3   3   6      789.34      692.49     47.34 o 
   5   3   6      187.28      163.26     32.70 o 
   7   3   6       31.67       56.37     21.76 o 
   9   3   6      108.56      152.20     35.11 o 
  11   3   6       25.38       44.48     50.32 o 
  13   3   6        0.92       23.53     30.74 o 
  15   3   6       57.13       81.90     27.15 o 
 -14   4   6       33.41      107.21     26.73 o 
 -12   4   6       74.28      100.81     36.17 o 
 -10   4   6      217.05      205.36     44.43 o 
  -8   4   6       49.51       41.17     24.92 o 
  -6   4   6      325.97      383.13     39.53 o 
  -4   4   6       17.57        0.00     36.10 o 
  -2   4   6      205.44      169.98     29.95 o 
   0   4   6       62.96       71.37     34.20 o 
   2   4   6      260.36      199.97     29.38 o 
   4   4   6       18.43       53.19     25.38 o 
   6   4   6      176.20      114.88     43.22 o 
   8   4   6      221.75      135.55     36.51 o 
  10   4   6       89.84      110.64     25.08 o 
  12   4   6       41.63       70.05     26.70 o 
  14   4   6       46.57       37.16     22.63 o 
 -15   5   6       20.33       51.33     29.69 o 
 -13   5   6        3.17       49.55     37.05 o 
 -11   5   6      164.84       86.27     34.08 o 
  -9   5   6      177.91      130.30     33.25 o 
  -7   5   6       48.01       82.01     22.69 o 
  -5   5   6       52.10       92.69     23.73 o 
  -3   5   6      180.40      152.90     35.20 o 
  -1   5   6       97.30      141.71     26.14 o 
   1   5   6      114.53      122.14     31.99 o 
   3   5   6       44.95       64.33     27.96 o 
   5   5   6       51.67      141.28     32.10 o 
   7   5   6      315.94      214.62     44.81 o 
   9   5   6      381.37      331.72     65.68 o 
  11   5   6       86.74      158.37     36.99 o 
  13   5   6        5.19       66.31     20.29 o 
  15   5   6      118.74      110.24     30.43 o 
 -14   6   6       56.81       58.96     48.47 o 
 -12   6   6        4.85       81.53     41.94 o 
 -10   6   6      392.67      422.31     57.03 o 
  -8   6   6       63.69      123.43     35.43 o 
  -6   6   6      419.63      473.60     54.57 o 
  -4   6   6      172.52      116.69     37.96 o 
  -2   6   6      283.65      219.17     34.79 o 
   0   6   6       27.46       65.11     28.21 o 
   2   6   6      240.43      234.56     32.01 o 
   4   6   6      327.26      278.72     47.13 o 
   6   6   6      422.83      572.11     59.35 o 
   8   6   6       24.57       61.52     33.47 o 
  10   6   6      193.67      111.00     31.09 o 
  12   6   6       45.89       67.40     22.12 o 
  14   6   6      134.06      116.00     28.23 o 
 -13   7   6      100.98      106.47     35.25 o 
 -11   7   6      133.79      109.59     33.29 o 
  -9   7   6      121.98       87.86     23.55 o 
  -7   7   6       56.66       81.59     31.09 o 
  -5   7   6      323.45      281.28     66.59 o 
  -3   7   6       34.91       35.82     31.07 o 
  -1   7   6      350.82      310.36     45.70 o 
   1   7   6      116.85       92.52     21.82 o 
   3   7   6      222.07      201.82     31.90 o 
   5   7   6       48.45       41.01     23.77 o 
   7   7   6       56.44       43.12     27.21 o 
   9   7   6       60.83       87.15     31.86 o 
  11   7   6       57.59       48.72     32.83 o 
  13   7   6        3.33       71.44     23.55 o 
 -14   8   6       66.11      110.78     32.09 o 
 -12   8   6       31.84       42.26     28.11 o 
 -10   8   6       89.84       96.58     29.60 o 
  -8   8   6      110.04      189.88     36.62 o 
  -6   8   6       25.34       90.39     31.43 o 
  -4   8   6      221.60      167.55     55.89 o 
  -2   8   6        1.23       50.75     21.20 o 
   0   8   6       15.80       25.91     33.03 o 
   2   8   6      128.90      205.97     31.41 o 
   4   8   6       48.25      111.50     22.37 o 
   6   8   6       65.00       84.67     25.74 o 
   8   8   6      108.29      144.18     37.50 o 
  10   8   6       38.12       69.09     39.90 o 
  12   8   6        5.98       61.82     24.53 o 
  14   8   6        8.23       41.79     32.78 o 
 -13   9   6       62.22       68.10     41.97 o 
 -11   9   6       98.50       87.06     24.39 o 
  -9   9   6       20.97       71.04     32.50 o 
  -7   9   6       61.45      104.19     35.80 o 
  -5   9   6      383.49      571.41     82.60 o 
  -3   9   6      112.15      131.76     32.39 o 
  -1   9   6      263.32      248.32     33.82 o 
   1   9   6      256.51      370.05     45.15 o 
   3   9   6      319.18      311.55     48.27 o 
   5   9   6      181.97      147.62     34.27 o 
   7   9   6      112.13      146.54     30.28 o 
   9   9   6       20.40       67.27     21.71 o 
  11   9   6      216.84      181.78     34.28 o 
  13   9   6       75.04       30.23     79.85 o 
 -12  10   6      183.04      118.27     29.23 o 
 -10  10   6      242.44      173.89     44.54 o 
  -8  10   6       39.28       85.12     40.53 o 
  -6  10   6      198.76      180.58     38.96 o 
  -4  10   6       91.90      153.17     37.47 o 
  -2  10   6       24.84       65.30     26.71 o 
   0  10   6      315.60      186.70     45.54 o 
   2  10   6      745.59      574.06    100.95 o 
   4  10   6      213.19      221.42     40.42 o 
   6  10   6      377.55      321.02     58.21 o 
   8  10   6       94.25      154.76     39.03 o 
  10  10   6      248.68      199.24     56.20 o 
  12  10   6      102.57       67.66     27.61 o 
 -11  11   6       26.00       85.27     31.09 o 
  -9  11   6      213.50      279.10     49.01 o 
  -7  11   6       57.23       61.36     31.47 o 
  -5  11   6       86.64       73.82     39.71 o 
  -3  11   6       25.91       39.01     32.10 o 
  -1  11   6      296.01      304.68     40.98 o 
   1  11   6       47.52       87.39     25.32 o 
   3  11   6      108.97      174.72     31.51 o 
   5  11   6      164.32      135.53     37.96 o 
   7  11   6      134.11      119.22     36.43 o 
   9  11   6       96.80       95.02     25.09 o 
  11  11   6       24.60      105.60     28.55 o 
 -10  12   6      100.73      155.99     32.34 o 
  -8  12   6        6.18       66.52     30.67 o 
  -6  12   6       46.22       53.30     35.00 o 
  -4  12   6       40.39       92.33     38.94 o 
  -2  12   6       16.43      116.05     25.63 o 
   0  12   6       25.07       18.23     29.17 o 
   2  12   6      110.09       62.59     20.52 o 
   4  12   6       75.88      121.08     31.35 o 
   6  12   6        5.05       63.13     54.67 o 
   8  12   6       30.86       64.21     28.00 o 
  10  12   6      185.55      134.25     31.73 o 
  -9  13   6       74.71       61.72     31.92 o 
  -7  13   6        3.37       79.53     32.63 o 
  -5  13   6        4.40       73.14     34.47 o 
  -3  13   6        0.90       72.21     28.56 o 
  -1  13   6      124.09      140.60     38.42 o 
   1  13   6       49.47       99.57     30.62 o 
   3  13   6      114.46      108.67     32.79 o 
   5  13   6        2.95       32.60     33.54 o 
   7  13   6       98.05       60.29     69.18 o 
   9  13   6       60.37       62.42     30.76 o 
  -8  14   6        7.12       22.52     38.79 o 
  -6  14   6      136.84      105.40     41.08 o 
  -4  14   6       48.73       54.25     33.60 o 
  -2  14   6      154.27      101.36     26.35 o 
   0  14   6       49.62       76.80     31.04 o 
   2  14   6      114.02      115.72     32.59 o 
   4  14   6       30.63       89.20     27.80 o 
   6  14   6       52.77       45.26     25.44 o 
   8  14   6       65.09       79.69     32.49 o 
  -5  15   6      118.11      126.32     39.61 o 
  -3  15   6       55.11       60.60     26.59 o 
  -1  15   6       77.23       76.00     30.17 o 
   1  15   6       33.53       55.91     22.33 o 
   3  15   6       48.00       78.35     32.58 o 
   5  15   6       20.19       92.95     29.72 o 
  -2  16   6       72.11       77.31     25.04 o 
   0  16   6       16.40       39.35     29.19 o 
   2  16   6       81.07      110.21     29.91 o 
   1   0   7       91.82       95.46     28.98 o 
   3   0   7      141.75      114.19     28.97 o 
   5   0   7       22.32       62.71     21.74 o 
   7   0   7      136.15      113.32     35.82 o 
  -8   1   7      190.26      194.47     40.74 o 
  -6   1   7       74.57      117.76     26.74 o 
  -4   1   7        1.70       19.10     35.58 o 
  -2   1   7       21.95       47.57     24.05 o 
   0   1   7       92.66       95.50     35.75 o 
   2   1   7       15.22       50.23     18.33 o 
   4   1   7       55.81       81.63     23.69 o 
   6   1   7      114.08      130.51     45.52 o 
   8   1   7       13.27       95.48     27.65 o 
  -7   2   7       38.91       77.89     28.09 o 
  -5   2   7      196.59      160.10     34.08 o 
  -3   2   7      110.37       70.84     22.52 o 
  -1   2   7       16.93       24.75     30.04 o 
   1   2   7       23.34       56.48     35.60 o 
   3   2   7       17.76       56.82     20.69 o 
   5   2   7       83.83       66.32     24.20 o 
   7   2   7      101.03      136.93     38.35 o 
  -6   3   7      209.35      146.08     31.72 o 
  -4   3   7       43.62      137.24     28.66 o 
  -2   3   7       18.58       47.51     22.64 o 
   0   3   7      137.99       63.87     31.73 o 
   2   3   7      110.13       64.95     45.56 o 
   4   3   7       90.06      128.90     31.62 o 
   6   3   7       14.37       72.54     27.11 o 
  -7   4   7       29.70       86.05     24.80 o 
  -5   4   7       54.56       47.62     23.44 o 
  -3   4   7       88.00       56.58     24.48 o 
  -1   4   7       53.37       44.46     36.89 o 
   1   4   7        0.89       45.96     31.54 o 
   3   4   7       40.55       66.49     23.06 o 
   5   4   7       92.04      123.37     35.89 o 
   7   4   7       25.16       54.29     23.20 o 
  -6   5   7       56.52       55.01     25.70 o 
  -4   5   7       93.49      135.19     32.92 o 
  -2   5   7       83.06       57.52     26.24 o 
   0   5   7       23.32       77.05     35.40 o 
   2   5   7      195.63      169.96     33.72 o 
   4   5   7       51.68       95.36     25.18 o 
   6   5   7      151.73      112.25     31.29 o 
  -5   6   7      152.90      121.04     32.72 o 
  -3   6   7       14.26       74.99     31.41 o 
  -1   6   7      109.82       79.71     28.01 o 
   1   6   7       72.31       18.94     22.31 o 
   3   6   7      211.33      156.27     31.90 o 
   5   6   7       57.99      180.08     35.67 o 
  -4   7   7       25.72      118.15     29.42 o 
  -2   7   7      101.62      129.60     26.63 o 
   0   7   7      131.98       58.92     29.03 o 
   2   7   7       41.13       45.33     25.94 o 
   4   7   7       27.29       72.35     32.78 o 
  -1   8   7       11.77       11.27     30.92 o 
   1   8   7      189.27      198.08     39.71 o 
                                                 
